# Supplementary material for: Rossellid glass sponges (Porifera, Hexactinellida) from New Zealand waters, with description of one new genus and six new species
Source: Zookeys. 2021 Sep 17;1060:33–84. doi: 10.3897/zookeys.1060.63307 (PMC8463523; doi:10.3897/zookeys.1060.63307)
Supplement: XML Treatment for Rossellidae [file zookeys.1060.63307-treatment5.xml]

<!DOCTYPE tp:taxon-treatment
  PUBLIC "-//TaxonX//DTD Taxonomic Treatment Publishing DTD v0 20100105//EN" "tax-treatment-NSO.dtd">
<tp:taxon-treatment xmlns:tp="http://www.plazi.org/taxpub"><tp:treatment-meta><kwd-group><label>Taxon classification</label><kwd><named-content xmlns:xlink="http://www.w3.org/1999/xlink" content-type="kingdom">Animalia</named-content></kwd><kwd><named-content xmlns:xlink="http://www.w3.org/1999/xlink" content-type="order">Lyssacinosida</named-content></kwd><kwd><named-content xmlns:xlink="http://www.w3.org/1999/xlink" content-type="family">Rossellidae</named-content></kwd></kwd-group><mixed-citation publication-type="journal"><person-group><name><surname>Reiswig</surname><given-names>Henry M.</given-names></name><name><surname>Dohrmann</surname><given-names>Martin</given-names></name><name><surname>Kelly</surname><given-names>Michelle</given-names></name><name><surname>Mills</surname><given-names>Sadie</given-names></name><name><surname>Schupp</surname><given-names>Peter J.</given-names></name><name><surname>Wörheide</surname><given-names>Gert</given-names></name></person-group><article-title>Rossellid glass sponges (<tp:taxon-name><tp:taxon-name-part taxon-name-part-type="phylum">Porifera</tp:taxon-name-part></tp:taxon-name>, <tp:taxon-name><tp:taxon-name-part taxon-name-part-type="class">Hexactinellida</tp:taxon-name-part></tp:taxon-name>) from New Zealand waters, with description of one new genus and six new species</article-title><source>Zookeys</source><day>17</day><month>9</month><year>2021</year><volume>1060</volume><fpage>33</fpage><lpage>84</lpage><pub-id pub-id-type="doi">10.3897/zookeys.1060.63307</pub-id></mixed-citation></tp:treatment-meta><tp:nomenclature><tp:taxon-name>
                <object-id xmlns:xlink="http://www.w3.org/1999/xlink" content-type="arpha" xlink:type="simple">2804D832-96EF-5122-B2E3-1DAB054E9B70</object-id>
                <tp:taxon-name-part taxon-name-part-type="family">Rossellidae</tp:taxon-name-part>
              </tp:taxon-name><tp:taxon-authority>Schulze, 1885</tp:taxon-authority></tp:nomenclature><tp:treatment-sec sec-type="diagnosis" id="SECID0EIWAE"><title>Diagnosis.</title><p>The body is usually cup-like basiphytose or lophophytose; in the pedunculate forms the body can be mushroom-like. <tp:taxon-name>Prostalia</tp:taxon-name> lateralia, when present, are formed with diactins or outwardly protruding hypodermal pentactins; prostalia basalia, when present, are outwardly protruding hypodermal pentactins which are usually specialised (anchorate). Choanosomal skeleton consists of diactins, sometimes together with less frequent hexactins. Hypodermal pentactins often present, usually they protrude from the dermal surface serving as prostalia. Hypoatrial pentactins are rarely found or absent in some taxa. Dermalia are combinations of various spicules usually pentactins; stauractins and diactins, rarely hexactins. Atrialia are usually hexactins but other holactinoidal spicules can be also found there. Microscleres are various: holactinoidal, asterous and asters; they usually have discoidal or oxyoidal terminations but sometimes floricoidal, onychoidal, or sigmoidal ones (after <xref ref-type="bibr" rid="B36">Tabachnick 2002</xref>).</p></tp:treatment-sec><ref-list><ref id="B36"><mixed-citation xmlns:xlink="http://www.w3.org/1999/xlink" xlink:type="simple"><person-group><name name-style="western"><surname>Tabachnick</surname><given-names>KR</given-names></name></person-group> (<year>2002</year>) Family <tp:taxon-name><tp:taxon-name-part taxon-name-part-type="family">Rossellidae</tp:taxon-name-part></tp:taxon-name> Schulze, 1885. In: Hooper JNA, van Soest RWM (Eds) Systema <tp:taxon-name><tp:taxon-name-part taxon-name-part-type="phylum">Porifera</tp:taxon-name-part></tp:taxon-name>: A Guide to the Classification of Sponges, Plenum, New York, 1441–1505. <ext-link xlink:type="simple" ext-link-type="doi" xlink:href="10.1007/978-1-4615-0747-5_148">https://doi.org/10.1007/978-1-4615-0747-5_148</ext-link></mixed-citation></ref></ref-list></tp:taxon-treatment>
