# Supplementary material for: Rossellid glass sponges (Porifera, Hexactinellida) from New Zealand waters, with description of one new genus and six new species
Source: Zookeys. 2021 Sep 17;1060:33–84. doi: 10.3897/zookeys.1060.63307 (PMC8463523; doi:10.3897/zookeys.1060.63307)
Supplement: XML Treatment for Bathydorus [file zookeys.1060.63307-treatment7.xml]

<!DOCTYPE tp:taxon-treatment
  PUBLIC "-//TaxonX//DTD Taxonomic Treatment Publishing DTD v0 20100105//EN" "tax-treatment-NSO.dtd">
<tp:taxon-treatment xmlns:tp="http://www.plazi.org/taxpub"><tp:treatment-meta><kwd-group><label>Taxon classification</label><kwd><named-content xmlns:xlink="http://www.w3.org/1999/xlink" content-type="kingdom">Animalia</named-content></kwd><kwd><named-content xmlns:xlink="http://www.w3.org/1999/xlink" content-type="order">Lyssacinosida</named-content></kwd><kwd><named-content xmlns:xlink="http://www.w3.org/1999/xlink" content-type="family">Rossellidae</named-content></kwd></kwd-group><mixed-citation publication-type="journal"><person-group><name><surname>Reiswig</surname><given-names>Henry M.</given-names></name><name><surname>Dohrmann</surname><given-names>Martin</given-names></name><name><surname>Kelly</surname><given-names>Michelle</given-names></name><name><surname>Mills</surname><given-names>Sadie</given-names></name><name><surname>Schupp</surname><given-names>Peter J.</given-names></name><name><surname>Wörheide</surname><given-names>Gert</given-names></name></person-group><article-title>Rossellid glass sponges (<tp:taxon-name><tp:taxon-name-part taxon-name-part-type="phylum">Porifera</tp:taxon-name-part></tp:taxon-name>, <tp:taxon-name><tp:taxon-name-part taxon-name-part-type="class">Hexactinellida</tp:taxon-name-part></tp:taxon-name>) from New Zealand waters, with description of one new genus and six new species</article-title><source>Zookeys</source><day>17</day><month>9</month><year>2021</year><volume>1060</volume><fpage>33</fpage><lpage>84</lpage><pub-id pub-id-type="doi">10.3897/zookeys.1060.63307</pub-id></mixed-citation></tp:treatment-meta><tp:nomenclature><tp:taxon-name>
                <object-id xmlns:xlink="http://www.w3.org/1999/xlink" content-type="arpha" xlink:type="simple">E5F13B62-E7BB-5693-AF46-95A9C64109DE</object-id>
                <tp:taxon-name-part taxon-name-part-type="genus" reg="Bathydorus">Bathydorus</tp:taxon-name-part>
              </tp:taxon-name><tp:taxon-authority>Schulze, 1886</tp:taxon-authority></tp:nomenclature><tp:treatment-sec sec-type="diagnosis" id="SECID0EBZAE"><title>Diagnosis.</title><p><tp:taxon-name><tp:taxon-name-part taxon-name-part-type="subfamily">Rossellinae</tp:taxon-name-part></tp:taxon-name> with tubular, saccular, or plate-like gross morphology. Basiphytous or lophophytous, thin-walled. Dermalia are combinations of spicules from hexactins to diactins. Regular pentactins make up a hypodermal layer. Choanosomal skeleton composed of diactins, sometimes with hexactins. Atrialia are hexactins or stauractins. Microscleres are combinations of oxyoidal hexasters, hemihexasters, and hexactins; lacking pappocomes (from <xref ref-type="bibr" rid="B16">Kahn et al. 2013</xref>).</p></tp:treatment-sec><tp:treatment-sec sec-type="type species" id="SECID0EQZAE"><title>Type species.</title><p><italic><tp:taxon-name><tp:taxon-name-part taxon-name-part-type="genus" reg="Bathydorus">Bathydorus</tp:taxon-name-part><tp:taxon-name-part taxon-name-part-type="species" reg="fimbriatus">fimbriatus</tp:taxon-name-part></tp:taxon-name></italic> Schulze, 1886</p></tp:treatment-sec><ref-list><ref id="B16"><mixed-citation xmlns:xlink="http://www.w3.org/1999/xlink" xlink:type="simple"><person-group><name name-style="western"><surname>Kahn</surname><given-names>AS</given-names></name><name name-style="western"><surname>Geller</surname><given-names>JB</given-names></name><name name-style="western"><surname>Reiswig</surname><given-names>HM</given-names></name><name name-style="western"><surname>Smith Jr</surname><given-names>KL</given-names></name></person-group> (<year>2013</year>) <article-title><italic><tp:taxon-name><tp:taxon-name-part taxon-name-part-type="genus">Bathydorus</tp:taxon-name-part><tp:taxon-name-part taxon-name-part-type="species">laniger</tp:taxon-name-part></tp:taxon-name></italic> and <italic><tp:taxon-name><tp:taxon-name-part taxon-name-part-type="genus">Docosaccus</tp:taxon-name-part><tp:taxon-name-part taxon-name-part-type="species">maculatus</tp:taxon-name-part></tp:taxon-name></italic> (<tp:taxon-name><tp:taxon-name-part taxon-name-part-type="order">Lyssacinosida</tp:taxon-name-part></tp:taxon-name>; <tp:taxon-name><tp:taxon-name-part taxon-name-part-type="class">Hexactinellida</tp:taxon-name-part></tp:taxon-name>): Two new species of glass sponge from the abyssal eastern North Pacific Ocean.</article-title><source>Zootaxa</source><volume>3646</volume>: <fpage>386</fpage>–<lpage>400</lpage>. <ext-link xlink:type="simple" ext-link-type="doi" xlink:href="10.11646/zootaxa.3646.4.4">https://doi.org/10.11646/zootaxa.3646.4.4</ext-link></mixed-citation></ref></ref-list></tp:taxon-treatment>
