# Supplementary material for: Rossellid glass sponges (Porifera, Hexactinellida) from New Zealand waters, with description of one new genus and six new species
Source: Zookeys. 2021 Sep 17;1060:33–84. doi: 10.3897/zookeys.1060.63307 (PMC8463523; doi:10.3897/zookeys.1060.63307)
Supplement: XML Treatment for Bathydorus poculum [file zookeys.1060.63307-treatment8.xml]

<!DOCTYPE tp:taxon-treatment
  PUBLIC "-//TaxonX//DTD Taxonomic Treatment Publishing DTD v0 20100105//EN" "tax-treatment-NSO.dtd">
<tp:taxon-treatment xmlns:tp="http://www.plazi.org/taxpub"><tp:treatment-meta><kwd-group><label>Taxon classification</label><kwd><named-content xmlns:xlink="http://www.w3.org/1999/xlink" content-type="kingdom">Animalia</named-content></kwd><kwd><named-content xmlns:xlink="http://www.w3.org/1999/xlink" content-type="order">Lyssacinosida</named-content></kwd><kwd><named-content xmlns:xlink="http://www.w3.org/1999/xlink" content-type="family">Rossellidae</named-content></kwd></kwd-group><mixed-citation publication-type="journal"><person-group><name><surname>Reiswig</surname><given-names>Henry M.</given-names></name><name><surname>Dohrmann</surname><given-names>Martin</given-names></name><name><surname>Kelly</surname><given-names>Michelle</given-names></name><name><surname>Mills</surname><given-names>Sadie</given-names></name><name><surname>Schupp</surname><given-names>Peter J.</given-names></name><name><surname>Wörheide</surname><given-names>Gert</given-names></name></person-group><article-title>Rossellid glass sponges (<tp:taxon-name><tp:taxon-name-part taxon-name-part-type="phylum">Porifera</tp:taxon-name-part></tp:taxon-name>, <tp:taxon-name><tp:taxon-name-part taxon-name-part-type="class">Hexactinellida</tp:taxon-name-part></tp:taxon-name>) from New Zealand waters, with description of one new genus and six new species</article-title><source>Zookeys</source><day>17</day><month>9</month><year>2021</year><volume>1060</volume><fpage>33</fpage><lpage>84</lpage><pub-id pub-id-type="doi">10.3897/zookeys.1060.63307</pub-id></mixed-citation></tp:treatment-meta><tp:nomenclature><tp:taxon-name>
                <object-id xmlns:xlink="http://www.w3.org/1999/xlink" content-type="arpha" xlink:type="simple">50ABE2C9-0B9C-59B7-89E7-DB39ABF4C497</object-id>
                <tp:taxon-name-part taxon-name-part-type="genus" reg="Bathydorus">Bathydorus</tp:taxon-name-part>
                <tp:taxon-name-part taxon-name-part-type="species" reg="poculum">poculum</tp:taxon-name-part>
                <object-id xmlns:xlink="http://www.w3.org/1999/xlink" content-type="zoobank" xlink:type="simple">http://zoobank.org/1E8B4837-7A12-4A08-91B6-5A8E63CC79F2</object-id>
              </tp:taxon-name><tp:taxon-authority>Reiswig, Dohrmann &amp; Kelly</tp:taxon-authority><tp:taxon-status xmlns:xlink="http://www.w3.org/1999/xlink" xlink:type="simple">sp. nov.</tp:taxon-status><xref ref-type="fig" rid="F2">Figs 2</xref><xref ref-type="fig" rid="F3">, 3</xref><xref ref-type="table" rid="T1">; Table 1</xref></tp:nomenclature><tp:treatment-sec sec-type="material" id="SECID0EW2AE"><title>Material examined.</title><p><bold><italic>Holotype</italic></bold><named-content xmlns:xlink="http://www.w3.org/1999/xlink" content-type="dwc:institutional_code" xlink:type="simple">NIWA</named-content> 126338, RV Sonne Stn SO254/85ROV19_BIOBOX17, Southern Kermadec Ridge, <named-content xmlns:xlink="http://www.w3.org/1999/xlink" content-type="dwc:verbatimCoordinates" xlink:type="simple"><named-content content-type="geo-json" specific-use="{&#34;type&#34;:&#34;Point&#34;,&#34;coordinates&#34;:[178.852000,-35.612000]}" id="NCID0EM3AE" xlink:type="simple">35.612°S, 178.852°E</named-content></named-content>, 1150 m, 24 Feb 2017.</p></tp:treatment-sec><tp:treatment-sec sec-type="distribution" id="SECID0ER3AE"><title>Distribution.</title><p>Known only from the type locality, the Southern Kermadec Ridge, north of New Zealand (Fig. <xref ref-type="fig" rid="F2">2A</xref>).</p><fig id="F2" position="float" orientation="portrait"><object-id xmlns:xlink="http://www.w3.org/1999/xlink" content-type="doi" xlink:type="simple">10.3897/zookeys.1060.63307.figure2</object-id><object-id xmlns:xlink="http://www.w3.org/1999/xlink" content-type="arpha" xlink:type="simple">94C53599-C91F-5672-8D66-F4ACD6DF6DBE</object-id><label>Figure 2.</label><caption><p><italic><tp:taxon-name><tp:taxon-name-part taxon-name-part-type="genus" reg="Bathydorus">Bathydorus</tp:taxon-name-part><tp:taxon-name-part taxon-name-part-type="species" reg="poculum">poculum</tp:taxon-name-part></tp:taxon-name></italic> sp. nov., holotype <named-content xmlns:xlink="http://www.w3.org/1999/xlink" content-type="dwc:institutional_code" xlink:type="simple">NIWA</named-content> 126338, distribution, skeleton, and morphology <bold>A</bold> distribution in New Zealand waters <bold>B</bold> holotype in situ (scale bar approximate) <bold>C</bold> dermal (upper) and atrial (lower) sides of the preserved main part of the collected fragment <bold>D</bold> magnified area of the oscular margin, showing the atrial surface curving out over the dermal surface <bold>E</bold> dermal surface with dense prostal diactins <bold>F</bold> atrial surface with similarly dense prostal diactins. Image <bold>B</bold> captured by <abbrev xmlns:xlink="http://www.w3.org/1999/xlink" content-type="institution" xlink:title="GEOMAR Helmholtz Centre for Ocean Research Kiel Remotely Operated Vehicle" id="ABBRID0EE5AE" xlink:type="simple">ROV</abbrev> Team <abbrev xmlns:xlink="http://www.w3.org/1999/xlink" content-type="institution" xlink:title="Research Center for Marine Geosciences, Helmholtz Centre for Ocean Research Kiel, Germany" id="ABBRID0EJ5AE" xlink:type="simple">GEOMAR</abbrev>, <abbrev xmlns:xlink="http://www.w3.org/1999/xlink" content-type="institution" xlink:title="GEOMAR Helmholtz Centre for Ocean Research Kiel Remotely Operated Vehicle" id="ABBRID0EO5AE" xlink:type="simple">ROV</abbrev> Kiel 6000 onboard RV Sonne (voyage SO254), courtesy of Project PoribacNewZ, <abbrev xmlns:xlink="http://www.w3.org/1999/xlink" content-type="institution" xlink:title="Research Center for Marine Geosciences, Helmholtz Centre for Ocean Research Kiel, Germany" id="ABBRID0ET5AE" xlink:type="simple">GEOMAR</abbrev>, and <abbrev xmlns:xlink="http://www.w3.org/1999/xlink" xlink:title="Institute for Chemistry and Biology of the Marine Environment" id="ABBRID0EY5AE" xlink:type="simple">ICBM</abbrev>.</p></caption><graphic xmlns:xlink="http://www.w3.org/1999/xlink" xlink:href="zookeys-1060-033-g002.jpg" position="float" orientation="portrait" xlink:type="simple" id="oo_589682.jpg"><uri content-type="original_file" xlink:type="simple">https://binary.pensoft.net/fig/589682</uri></graphic></fig></tp:treatment-sec><tp:treatment-sec sec-type="habitat" id="SECID0EB6AE"><title>Habitat.</title><p>Attached to hard substratum at 1149 m (Fig. <xref ref-type="fig" rid="F2">2B</xref>).</p></tp:treatment-sec><tp:treatment-sec sec-type="description" id="SECID0EL6AE"><title>Description.</title><p>Morphology of the holotype is a thick-walled funnel attached to rock substratum by a wide basal disc (Fig. <xref ref-type="fig" rid="F2">2B</xref>). Both dermal and atrial surfaces have a very dense, bushy, cover of prostal diactins (Fig. <xref ref-type="fig" rid="F2">2C, E, F</xref>). The single terminal osculum is the widest body part and the margin is abruptly sharpened; it has no marginalia (Fig. <xref ref-type="fig" rid="F2">2D</xref>). Dimensions of the holotype are ~ 17.2 cm high and 12.8 cm wide; the measurements are only approximate as only one of the two laser points could be certainly found on the in-situ images. Wall thickness is 10.7 cm, excluding the 1–2.5 cm thick prostal cover layers on each side. Texture is soft, compressible, and resilient, neither hard nor fragile. Surfaces of both the inner and outer walls are hairy to the naked eye, and when inspected at low magnification of a dissecting microscope, both are covered with a bushy layer of prostal diactins. Colour in life is pale beige, and pale brown when preserved in ethanol.</p><p><bold><italic>Skeleton</italic>.</bold> Choanosomal skeleton consists of a loose network of thin choanosomal diactins amongst the thicker proximal ends of prostal diactins, and proximal rays of hypodermal pentactins. No choanosomal hexactins are present. There is no evidence of fusion between any spicules. Microscleres are scattered evenly throughout the choanosome. Ectosomal skeleton of the dermal side consists of abundant prostal diactins passing through the distal tangential parts of hypodermal pentactins and dermalia, which are mostly stauractins (62% of 126 assessed), pentactins (29%) and hexactins (10%). The atrial ectosome lacks hypoatrial pentactins but has atrialia in the form of hexactins (89% of 126 assessed), pentactins (8%), stauractins, and triactins (1.5% each). Microscleres are present as in the choanosome.</p><p><bold><italic>Spicules</italic>.</bold> Megascleres (Fig. <xref ref-type="fig" rid="F3">3</xref>; Table <xref ref-type="table" rid="T1">1</xref>) are prostal diactins, hypodermal pentactins, choanosomal diactins, dermalia mostly as stauractins, and atrialia mostly as hexactins. Prostal diactins (Fig. <xref ref-type="fig" rid="F3">3A</xref>) are long bow-shaped spicules, smooth except for patches of subterminal spines; the smooth tips are rounded or parabolic; the spicule centre is not swollen. Hypodermal pentactins (Fig. <xref ref-type="fig" rid="F3">3B</xref>) are regular and crucial in form with very long proximal rays, averaging 3.4 × tangential ray length, and fine spines evenly scattered over the entire surface. All five rays have subterminal patches of larger spines and smooth round tips. Choanosomal diactins (Fig. <xref ref-type="fig" rid="F3">3C</xref>) are straight, bent or more commonly sinuous in shape. Most are broken so few intact spicules are measurable for length. They are smooth except for subterminal inflated rough patches; the tip is smooth and abruptly tapered to a point. The spicule centre is moderately swollen. Dermalia (Fig. <xref ref-type="fig" rid="F3">3D</xref>) are mainly crucial stauractins completely covered with short, rounded knobs or spines; rays are tapered to a round tip. Atrialia (Fig. <xref ref-type="fig" rid="F3">3E</xref>) are mostly hexactins ca. half of which are pinular with one ray longer than the others. Like dermalia, these are entirely covered with short, rounded knobs or spines but longer than those of the dermalia; ray tips are rounded.</p><table-wrap id="T1" position="float" orientation="portrait"><label>Table 1.</label><caption><p>Spicule dimensions (µm) of <italic><tp:taxon-name><tp:taxon-name-part taxon-name-part-type="genus" reg="Bathydorus">Bathydorus</tp:taxon-name-part><tp:taxon-name-part taxon-name-part-type="species" reg="poculum">poculum</tp:taxon-name-part></tp:taxon-name></italic> sp. nov., from holotype <named-content xmlns:xlink="http://www.w3.org/1999/xlink" content-type="dwc:institutional_code" xlink:type="simple">NIWA</named-content> 126338.</p></caption><table id="TID0EFPAI" rules="all"><tbody><tr><th rowspan="1" colspan="1">Parameter</th><th rowspan="1" colspan="1">mean</th><th rowspan="1" colspan="1">s.d.</th><th rowspan="1" colspan="1">range</th><th rowspan="1" colspan="1">no.</th></tr><tr><td rowspan="1" colspan="5">Dermal prostal diactin</td></tr><tr><td rowspan="1" colspan="1">length (mm)</td><td rowspan="1" colspan="1">26.8</td><td rowspan="1" colspan="1">11.7</td><td rowspan="1" colspan="1">11.0–63.4</td><td rowspan="1" colspan="1">48</td></tr><tr><td rowspan="1" colspan="1">width</td><td rowspan="1" colspan="1">65.6</td><td rowspan="1" colspan="1">14.1</td><td rowspan="1" colspan="1">16.1–92.6</td><td rowspan="1" colspan="1">63</td></tr><tr><td rowspan="1" colspan="5">Hypodermal pentactin</td></tr><tr><td rowspan="1" colspan="1">tangential ray length</td><td rowspan="1" colspan="1">476</td><td rowspan="1" colspan="1">110</td><td rowspan="1" colspan="1">218–995</td><td rowspan="1" colspan="1">60</td></tr><tr><td rowspan="1" colspan="1">tangential ray width</td><td rowspan="1" colspan="1">15.3</td><td rowspan="1" colspan="1">3.0</td><td rowspan="1" colspan="1">8.4–23.2</td><td rowspan="1" colspan="1">62</td></tr><tr><td rowspan="1" colspan="1">proximal ray length (mm)</td><td rowspan="1" colspan="1">1.6</td><td rowspan="1" colspan="1">0.6</td><td rowspan="1" colspan="1">0.7–4.2</td><td rowspan="1" colspan="1">62</td></tr><tr><td rowspan="1" colspan="1">proximal ray width</td><td rowspan="1" colspan="1">16.5</td><td rowspan="1" colspan="1">3.6</td><td rowspan="1" colspan="1">9.1–25.8</td><td rowspan="1" colspan="1">60</td></tr><tr><td rowspan="1" colspan="5">Choanosomal diactin</td></tr><tr><td rowspan="1" colspan="1">length (mm)</td><td rowspan="1" colspan="1">16.8</td><td rowspan="1" colspan="1">11.1</td><td rowspan="1" colspan="1">1.4–31.5</td><td rowspan="1" colspan="1">8</td></tr><tr><td rowspan="1" colspan="1">width</td><td rowspan="1" colspan="1">12.8</td><td rowspan="1" colspan="1">7.3</td><td rowspan="1" colspan="1">7.1–38.4</td><td rowspan="1" colspan="1">47</td></tr><tr><td rowspan="1" colspan="5">Dermalia, stauractin</td></tr><tr><td rowspan="1" colspan="1">ray length</td><td rowspan="1" colspan="1">98.5</td><td rowspan="1" colspan="1">18.0</td><td rowspan="1" colspan="1">66.7–139.0</td><td rowspan="1" colspan="1">29</td></tr><tr><td rowspan="1" colspan="1">ray width</td><td rowspan="1" colspan="1">5.0</td><td rowspan="1" colspan="1">0.8</td><td rowspan="1" colspan="1">3.4–7.7</td><td rowspan="1" colspan="1">32</td></tr><tr><td rowspan="1" colspan="1">Atrialia, pinular hexactin</td><td rowspan="1" colspan="1"/><td rowspan="1" colspan="1"/><td rowspan="1" colspan="1"/><td rowspan="1" colspan="1">50</td></tr><tr><td rowspan="1" colspan="1">pinular ray length</td><td rowspan="1" colspan="1">150.0</td><td rowspan="1" colspan="1">17.4</td><td rowspan="1" colspan="1">107.7–181.1</td><td rowspan="1" colspan="1">21</td></tr><tr><td rowspan="1" colspan="1">pinular ray width</td><td rowspan="1" colspan="1">3.8</td><td rowspan="1" colspan="1">0.8</td><td rowspan="1" colspan="1">2.4–5.2</td><td rowspan="1" colspan="1">21</td></tr><tr><td rowspan="1" colspan="1">tangential ray length</td><td rowspan="1" colspan="1">92.8</td><td rowspan="1" colspan="1">10.6</td><td rowspan="1" colspan="1">73.1–110.5</td><td rowspan="1" colspan="1">21</td></tr><tr><td rowspan="1" colspan="1">tangential ray width</td><td rowspan="1" colspan="1">3.6</td><td rowspan="1" colspan="1">0.6</td><td rowspan="1" colspan="1">2.7–4.6</td><td rowspan="1" colspan="1">21</td></tr><tr><td rowspan="1" colspan="1">proximal ray length</td><td rowspan="1" colspan="1">79.4</td><td rowspan="1" colspan="1">13.2</td><td rowspan="1" colspan="1">62.6–108.0</td><td rowspan="1" colspan="1">16</td></tr><tr><td rowspan="1" colspan="1">proximal ray width</td><td rowspan="1" colspan="1">3.7</td><td rowspan="1" colspan="1">0.6</td><td rowspan="1" colspan="1">2.7–5.0</td><td rowspan="1" colspan="1">20</td></tr><tr><td rowspan="1" colspan="5">Atrialia, non-pinular hexactin</td></tr><tr><td rowspan="1" colspan="1">ray length</td><td rowspan="1" colspan="1">89.2</td><td rowspan="1" colspan="1">9.5</td><td rowspan="1" colspan="1">73.6–106.2</td><td rowspan="1" colspan="1">21</td></tr><tr><td rowspan="1" colspan="1">ray width</td><td rowspan="1" colspan="1">3.4</td><td rowspan="1" colspan="1">0.7</td><td rowspan="1" colspan="1">2.3–4.6</td><td rowspan="1" colspan="1">21</td></tr><tr><td rowspan="1" colspan="5">Oxy- and hemioxyhexaster</td></tr><tr><td rowspan="1" colspan="1">diameter</td><td rowspan="1" colspan="1">109.0</td><td rowspan="1" colspan="1">21.8</td><td rowspan="1" colspan="1">66.2–164.3</td><td rowspan="1" colspan="1">30</td></tr><tr><td rowspan="1" colspan="1">primary ray length</td><td rowspan="1" colspan="1">4.6</td><td rowspan="1" colspan="1">0.9</td><td rowspan="1" colspan="1">2.9–7.3</td><td rowspan="1" colspan="1">30</td></tr><tr><td rowspan="1" colspan="1">secondary ray length</td><td rowspan="1" colspan="1">50.4</td><td rowspan="1" colspan="1">11.1</td><td rowspan="1" colspan="1">26.9–74.5</td><td rowspan="1" colspan="1">30</td></tr><tr><td rowspan="1" colspan="5">Oxyhexactin</td></tr><tr><td rowspan="1" colspan="1">diameter</td><td rowspan="1" colspan="1">119.5</td><td rowspan="1" colspan="1">22.2</td><td rowspan="1" colspan="1">81.6–157.0</td><td rowspan="1" colspan="1">8</td></tr><tr><td rowspan="1" colspan="1">ray width</td><td rowspan="1" colspan="1">1.5</td><td rowspan="1" colspan="1">0.3</td><td rowspan="1" colspan="1">1.2–1.9</td><td rowspan="1" colspan="1">8</td></tr></tbody></table></table-wrap><fig id="F3" position="float" orientation="portrait"><object-id xmlns:xlink="http://www.w3.org/1999/xlink" content-type="doi" xlink:type="simple">10.3897/zookeys.1060.63307.figure3</object-id><object-id xmlns:xlink="http://www.w3.org/1999/xlink" content-type="arpha" xlink:type="simple">DEBC713A-15BC-56D6-B437-FDD180B53984</object-id><label>Figure 3.</label><caption><p><italic><tp:taxon-name><tp:taxon-name-part taxon-name-part-type="genus" reg="Bathydorus">Bathydorus</tp:taxon-name-part><tp:taxon-name-part taxon-name-part-type="species" reg="poculum">poculum</tp:taxon-name-part></tp:taxon-name></italic> sp. nov., holotype <named-content xmlns:xlink="http://www.w3.org/1999/xlink" content-type="dwc:institutional_code" xlink:type="simple">NIWA</named-content> 126338 spicules <bold>A</bold> prostal diactin, whole and enlarged end <bold>B</bold> hypodermal pentactin, whole and enlarged spicule centre, tangential and proximal ray ends <bold>C</bold> choanosomal diactin, whole and enlarged end <bold>D</bold> stauractine dermalium, whole and enlarged ray end <bold>E</bold> pinular hexactine atrialium, whole and enlarged ray end <bold>F</bold> oxyhexaster <bold>G</bold> enlarged whole primary and secondary ray (left) and centre of spicule showing smooth primary and ornamentation of spines on secondary rays (right) <bold>H</bold> hemioxyhexaster <bold>I</bold> hemioxystauraster.</p></caption><graphic xmlns:xlink="http://www.w3.org/1999/xlink" xlink:href="zookeys-1060-033-g003.jpg" position="float" orientation="portrait" xlink:type="simple" id="oo_589683.jpg"><uri content-type="original_file" xlink:type="simple">https://binary.pensoft.net/fig/589683</uri></graphic></fig><p>Microscleres (Fig. <xref ref-type="fig" rid="F3">3</xref>; Table <xref ref-type="table" rid="T1">1</xref>) are all oxyhexasters and their variants with hemioxyhexasters being the most common. Oxyhexasters (Fig. <xref ref-type="fig" rid="F3">3F, G</xref>) have short smooth primary rays and long straight secondary rays; the secondary rays are entirely ornamented with reclined spines that increase in size from the ray tip to its proximal end. Secondary rays on each primary ray vary from 2–5. Hemioxyhexasters (Fig. <xref ref-type="fig" rid="F3">3H</xref>) are similar to oxyhexasters but at least one of the six primary rays bear only a single secondary ray. Other rare variants include oxyhexactins, oxypentasters, and oxystaurasters (Fig. <xref ref-type="fig" rid="F3">3I</xref>).</p></tp:treatment-sec><tp:treatment-sec sec-type="etymology" id="SECID0E3RAG"><title>Etymology.</title><p>Named for the beaker-shaped morphology of this species (<italic><tp:taxon-name><tp:taxon-name-part taxon-name-part-type="genus" reg="Bathydorus"/><tp:taxon-name-part taxon-name-part-type="species" reg="poculum">poculum</tp:taxon-name-part></tp:taxon-name></italic>, beaker; Latin).</p></tp:treatment-sec><tp:treatment-sec sec-type="remarks" id="SECID0EMSAG"><title>Remarks.</title><p>This New Zealand specimen, <named-content xmlns:xlink="http://www.w3.org/1999/xlink" content-type="dwc:institutional_code" xlink:type="simple">NIWA</named-content> 126338, is entirely consistent with the diagnosis of <italic><tp:taxon-name><tp:taxon-name-part taxon-name-part-type="genus" reg="Bathydorus">Bathydorus</tp:taxon-name-part></tp:taxon-name></italic> and is assigned there. Each of the known species of the genus differ from this specimen in the following characters: <italic><tp:taxon-name><tp:taxon-name-part taxon-name-part-type="genus" reg="Bathydorus">Bathydorus</tp:taxon-name-part><tp:taxon-name-part taxon-name-part-type="species" reg="echinus">echinus</tp:taxon-name-part></tp:taxon-name></italic> Koltun, 1967 has prostal pentactins in addition to diactins, and dermalia as mainly pentactins; <italic><tp:taxon-name><tp:taxon-name-part taxon-name-part-type="genus" reg="Bathydorus">B.</tp:taxon-name-part><tp:taxon-name-part taxon-name-part-type="species" reg="fimbriatus">fimbriatus</tp:taxon-name-part></tp:taxon-name></italic> Schulze, 1886 has prostalia including pentactins as marginalia only, and no pinular atrialia; <italic><tp:taxon-name><tp:taxon-name-part taxon-name-part-type="genus" reg="Bathydorus">B.</tp:taxon-name-part><tp:taxon-name-part taxon-name-part-type="species" reg="laevis">laevis</tp:taxon-name-part><tp:taxon-name-part taxon-name-part-type="subspecies" reg="laevis">laevis</tp:taxon-name-part></tp:taxon-name></italic> Schulze, 1886 has no prostalia lateralia and no pinular atrialia; <italic><tp:taxon-name><tp:taxon-name-part taxon-name-part-type="genus" reg="Bathydorus">B.</tp:taxon-name-part><tp:taxon-name-part taxon-name-part-type="species" reg="laevis">laevis</tp:taxon-name-part><tp:taxon-name-part taxon-name-part-type="subspecies" reg="pseudospinosus">pseudospinosus</tp:taxon-name-part></tp:taxon-name></italic> Tabachnick &amp; Menshenina, 2013 has some large choanosomal or prostal hexactins and smaller oxyhexasters to only 100 µm diameter; <italic><tp:taxon-name><tp:taxon-name-part taxon-name-part-type="genus" reg="Bathydorus">B.</tp:taxon-name-part><tp:taxon-name-part taxon-name-part-type="species" reg="laninger">laninger</tp:taxon-name-part></tp:taxon-name></italic> Kahn, Geller, Reiswig &amp; Smith Jr., 2013 has a flat body form and no prostalia on the atrial (upper) surface; <italic><tp:taxon-name><tp:taxon-name-part taxon-name-part-type="genus" reg="Bathydorus">B.</tp:taxon-name-part><tp:taxon-name-part taxon-name-part-type="species" reg="servatus">servatus</tp:taxon-name-part></tp:taxon-name></italic> Topsent, 1927 has no prostal diactins, and dermalia as stauractins and diactins; <italic><tp:taxon-name><tp:taxon-name-part taxon-name-part-type="genus" reg="Bathydorus">B.</tp:taxon-name-part><tp:taxon-name-part taxon-name-part-type="species" reg="spinosissimus">spinosissimus</tp:taxon-name-part></tp:taxon-name></italic> Lendenfeld, 1915 has choanosomal hexactins, and oxyhexasters with longer primary rays (4–12 µm); in the original description of <italic><tp:taxon-name><tp:taxon-name-part taxon-name-part-type="genus" reg="Bathydorus">B.</tp:taxon-name-part><tp:taxon-name-part taxon-name-part-type="species" reg="spinosus">spinosus</tp:taxon-name-part></tp:taxon-name></italic> Schulze, 1886, there is no mention of hypodermal pentactins; although <xref ref-type="bibr" rid="B39">Tabachnick and Menshenina (2013)</xref> include these, they fail to certify that they are present in the holotype; this species also has wavy secondary rays on the oxyhexasters; <italic><tp:taxon-name><tp:taxon-name-part taxon-name-part-type="genus" reg="Bathydorus">B.</tp:taxon-name-part><tp:taxon-name-part taxon-name-part-type="species" reg="uncifer">uncifer</tp:taxon-name-part></tp:taxon-name></italic> Schulze, 1899 has smooth dermal and atrial surfaces, and dermalia as mainly pentactins and stauractins. These differences are sufficient to conclude that the new form is a new species, here designated as <italic><tp:taxon-name><tp:taxon-name-part taxon-name-part-type="genus" reg="Bathydorus">Bathydorus</tp:taxon-name-part><tp:taxon-name-part taxon-name-part-type="species" reg="poculum">poculum</tp:taxon-name-part></tp:taxon-name></italic> sp. nov.</p></tp:treatment-sec><ref-list><ref id="B39"><mixed-citation xmlns:xlink="http://www.w3.org/1999/xlink" xlink:type="simple"><person-group><name name-style="western"><surname>Tabachnick</surname><given-names>KR</given-names></name><name name-style="western"><surname>Menshenina</surname><given-names>LL</given-names></name></person-group> (<year>2013</year>) <article-title>New data on glass sponges (<tp:taxon-name><tp:taxon-name-part taxon-name-part-type="phylum">Porifera</tp:taxon-name-part></tp:taxon-name>, <tp:taxon-name><tp:taxon-name-part taxon-name-part-type="class">Hexactinellida</tp:taxon-name-part></tp:taxon-name>) of the northern Mid-Atlantic Ridge. Part 2. <tp:taxon-name><tp:taxon-name-part taxon-name-part-type="family">Aphrocallistidae</tp:taxon-name-part></tp:taxon-name>, <tp:taxon-name><tp:taxon-name-part taxon-name-part-type="family">Euretidae</tp:taxon-name-part></tp:taxon-name>, <tp:taxon-name><tp:taxon-name-part taxon-name-part-type="family">Euplectellidae</tp:taxon-name-part></tp:taxon-name> and <tp:taxon-name><tp:taxon-name-part taxon-name-part-type="family">Rossellidae</tp:taxon-name-part></tp:taxon-name> (with descriptions of two new species of <italic><tp:taxon-name><tp:taxon-name-part taxon-name-part-type="genus">Sympagella</tp:taxon-name-part></tp:taxon-name></italic>).</article-title><source>Marine Biology Research</source><volume>9</volume>: <fpage>469</fpage>–<lpage>487</lpage>. <ext-link xlink:type="simple" ext-link-type="doi" xlink:href="10.1080/17451000.2012.749996">https://dx.doi.org/10.1080/17451000.2012.749996</ext-link></mixed-citation></ref></ref-list></tp:taxon-treatment>
