# Supplementary material for: Rossellid glass sponges (Porifera, Hexactinellida) from New Zealand waters, with description of one new genus and six new species
Source: Zookeys. 2021 Sep 17;1060:33–84. doi: 10.3897/zookeys.1060.63307 (PMC8463523; doi:10.3897/zookeys.1060.63307)
Supplement: XML Treatment for Nubes [file zookeys.1060.63307-treatment9.xml]

<!DOCTYPE tp:taxon-treatment
  PUBLIC "-//TaxonX//DTD Taxonomic Treatment Publishing DTD v0 20100105//EN" "tax-treatment-NSO.dtd">
<tp:taxon-treatment xmlns:tp="http://www.plazi.org/taxpub"><tp:treatment-meta><kwd-group><label>Taxon classification</label><kwd><named-content xmlns:xlink="http://www.w3.org/1999/xlink" content-type="kingdom">Animalia</named-content></kwd><kwd><named-content xmlns:xlink="http://www.w3.org/1999/xlink" content-type="order">Lyssacinosida</named-content></kwd><kwd><named-content xmlns:xlink="http://www.w3.org/1999/xlink" content-type="family">Rossellidae</named-content></kwd></kwd-group><mixed-citation publication-type="journal"><person-group><name><surname>Reiswig</surname><given-names>Henry M.</given-names></name><name><surname>Dohrmann</surname><given-names>Martin</given-names></name><name><surname>Kelly</surname><given-names>Michelle</given-names></name><name><surname>Mills</surname><given-names>Sadie</given-names></name><name><surname>Schupp</surname><given-names>Peter J.</given-names></name><name><surname>Wörheide</surname><given-names>Gert</given-names></name></person-group><article-title>Rossellid glass sponges (<tp:taxon-name><tp:taxon-name-part taxon-name-part-type="phylum">Porifera</tp:taxon-name-part></tp:taxon-name>, <tp:taxon-name><tp:taxon-name-part taxon-name-part-type="class">Hexactinellida</tp:taxon-name-part></tp:taxon-name>) from New Zealand waters, with description of one new genus and six new species</article-title><source>Zookeys</source><day>17</day><month>9</month><year>2021</year><volume>1060</volume><fpage>33</fpage><lpage>84</lpage><pub-id pub-id-type="doi">10.3897/zookeys.1060.63307</pub-id></mixed-citation></tp:treatment-meta><tp:nomenclature><tp:taxon-name>
                <object-id xmlns:xlink="http://www.w3.org/1999/xlink" content-type="arpha" xlink:type="simple">84070042-4F89-55DF-9D7C-A2A896F7A417</object-id>
                <tp:taxon-name-part taxon-name-part-type="genus" reg="Nubes">Nubes</tp:taxon-name-part>
                <object-id xmlns:xlink="http://www.w3.org/1999/xlink" content-type="zoobank" xlink:type="simple">http://zoobank.org/032AA823-2695-4E82-888D-0051A86BC438</object-id>
              </tp:taxon-name><tp:taxon-authority>Reiswig, Dohrmann &amp; Kelly</tp:taxon-authority><tp:taxon-status xmlns:xlink="http://www.w3.org/1999/xlink" xlink:type="simple">gen. nov.</tp:taxon-status></tp:nomenclature><tp:treatment-sec sec-type="diagnosis" id="SECID0E6XAG"><title>Diagnosis.</title><p><tp:taxon-name><tp:taxon-name-part taxon-name-part-type="subfamily">Rossellinae</tp:taxon-name-part></tp:taxon-name> with basiphytous, saccular, thick-walled body, unstalked or with a short stalk. Hypodermalia are large, raised, paratropal or orthotropal pentactins with strongly curved or straight tangential rays, smooth except for rough tips, forming a cloud or veil around the thick-walled body. Prostal diactins are marginalia only. Choanosomal spicules are diactins and sometimes large hexactins with curved rays, smooth except for rough tips. Dermalia are mainly stauractins and pentactins. Atrialia are mainly hexactins and sometimes pentactins. Microscleres are oxyhexasters, hemioxyhexasters, and anisodiscohexasters.</p></tp:treatment-sec><tp:treatment-sec sec-type="etymology" id="SECID0EKYAG"><title>Etymology.</title><p>Named for the cloud of large hypodermal pentactins that veils the body of these sponges (<italic>nubes</italic>, cloud; Latin).</p></tp:treatment-sec><tp:treatment-sec sec-type="type species" id="SECID0ESYAG"><title>Type species.</title><p><italic><tp:taxon-name><tp:taxon-name-part taxon-name-part-type="genus" reg="Nubes">Nubes</tp:taxon-name-part><tp:taxon-name-part taxon-name-part-type="species" reg="tubulata">tubulata</tp:taxon-name-part></tp:taxon-name></italic> sp. nov.</p></tp:treatment-sec><tp:treatment-sec sec-type="remarks" id="SECID0EDZAG"><title>Remarks.</title><p>This new genus diagnosis differs from those of most other anisodiscohexaster-bearing genera or subgenera in the following ways: from <italic><tp:taxon-name><tp:taxon-name-part taxon-name-part-type="genus" reg="Anoxycalyx">Anoxycalyx</tp:taxon-name-part></tp:taxon-name></italic> Kirkpatrick, 1907 in not having anchorate hypodermalia, and having pleural hypodermalia raised, having marginalia; in not including pappocomes and discohexasters other than anisodiscohexasters (strobiloidal discohexasters) as microscleres. It differs from that of <tp:taxon-name><tp:taxon-name-part taxon-name-part-type="genus" reg="Crateromorpha">Crateromorpha</tp:taxon-name-part> (<tp:taxon-name-part taxon-name-part-type="subgenus" reg="Crateromorpha">Crateromorpha</tp:taxon-name-part>)</tp:taxon-name> Gray in Carter, 1872 in body form, having marginal diactins, and having main atrialia as hexactins. It differs from that of <italic><tp:taxon-name><tp:taxon-name-part taxon-name-part-type="genus" reg="Rossella">Rossella</tp:taxon-name-part></tp:taxon-name></italic> Carter, 1872 in having most atrialia as hexactins instead of stauractins, and no calycocomes. However, it does not differ from the present diagnosis of <italic><tp:taxon-name><tp:taxon-name-part taxon-name-part-type="genus" reg="Vazella">Vazella</tp:taxon-name-part></tp:taxon-name></italic> Gray, 1870 (<xref ref-type="bibr" rid="B36">Tabachnick 2002</xref>) in any way, but below we offer a modified diagnosis of that genus to separate the two groups.</p></tp:treatment-sec><ref-list><ref id="B36"><mixed-citation xmlns:xlink="http://www.w3.org/1999/xlink" xlink:type="simple"><person-group><name name-style="western"><surname>Tabachnick</surname><given-names>KR</given-names></name></person-group> (<year>2002</year>) Family <tp:taxon-name><tp:taxon-name-part taxon-name-part-type="family">Rossellidae</tp:taxon-name-part></tp:taxon-name> Schulze, 1885. In: Hooper JNA, van Soest RWM (Eds) Systema <tp:taxon-name><tp:taxon-name-part taxon-name-part-type="phylum">Porifera</tp:taxon-name-part></tp:taxon-name>: A Guide to the Classification of Sponges, Plenum, New York, 1441–1505. <ext-link xlink:type="simple" ext-link-type="doi" xlink:href="10.1007/978-1-4615-0747-5_148">https://doi.org/10.1007/978-1-4615-0747-5_148</ext-link></mixed-citation></ref></ref-list></tp:taxon-treatment>
