# Supplementary material for: Rossellid glass sponges (Porifera, Hexactinellida) from New Zealand waters, with description of one new genus and six new species
Source: Zookeys. 2021 Sep 17;1060:33–84. doi: 10.3897/zookeys.1060.63307 (PMC8463523; doi:10.3897/zookeys.1060.63307)
Supplement: XML Treatment for Nubes poculiformis [file zookeys.1060.63307-treatment11.xml]

<!DOCTYPE tp:taxon-treatment
  PUBLIC "-//TaxonX//DTD Taxonomic Treatment Publishing DTD v0 20100105//EN" "tax-treatment-NSO.dtd">
<tp:taxon-treatment xmlns:tp="http://www.plazi.org/taxpub"><tp:treatment-meta><kwd-group><label>Taxon classification</label><kwd><named-content xmlns:xlink="http://www.w3.org/1999/xlink" content-type="kingdom">Animalia</named-content></kwd><kwd><named-content xmlns:xlink="http://www.w3.org/1999/xlink" content-type="order">Lyssacinosida</named-content></kwd><kwd><named-content xmlns:xlink="http://www.w3.org/1999/xlink" content-type="family">Rossellidae</named-content></kwd></kwd-group><mixed-citation publication-type="journal"><person-group><name><surname>Reiswig</surname><given-names>Henry M.</given-names></name><name><surname>Dohrmann</surname><given-names>Martin</given-names></name><name><surname>Kelly</surname><given-names>Michelle</given-names></name><name><surname>Mills</surname><given-names>Sadie</given-names></name><name><surname>Schupp</surname><given-names>Peter J.</given-names></name><name><surname>Wörheide</surname><given-names>Gert</given-names></name></person-group><article-title>Rossellid glass sponges (<tp:taxon-name><tp:taxon-name-part taxon-name-part-type="phylum">Porifera</tp:taxon-name-part></tp:taxon-name>, <tp:taxon-name><tp:taxon-name-part taxon-name-part-type="class">Hexactinellida</tp:taxon-name-part></tp:taxon-name>) from New Zealand waters, with description of one new genus and six new species</article-title><source>Zookeys</source><day>17</day><month>9</month><year>2021</year><volume>1060</volume><fpage>33</fpage><lpage>84</lpage><pub-id pub-id-type="doi">10.3897/zookeys.1060.63307</pub-id></mixed-citation></tp:treatment-meta><tp:nomenclature><tp:taxon-name>
                <object-id xmlns:xlink="http://www.w3.org/1999/xlink" content-type="arpha" xlink:type="simple">BD8B043A-48B9-551B-AEB1-EEE18E9F7785</object-id>
                <tp:taxon-name-part taxon-name-part-type="genus" reg="Nubes">Nubes</tp:taxon-name-part>
                <tp:taxon-name-part taxon-name-part-type="species" reg="poculiformis">poculiformis</tp:taxon-name-part>
                <object-id xmlns:xlink="http://www.w3.org/1999/xlink" content-type="zoobank" xlink:type="simple">http://zoobank.org/2EBDD0FB-6EB9-498A-8749-595C64824C23</object-id>
              </tp:taxon-name><tp:taxon-authority>Reiswig, Dohrmann &amp; Kelly</tp:taxon-authority><tp:taxon-status xmlns:xlink="http://www.w3.org/1999/xlink" xlink:type="simple">sp. nov.</tp:taxon-status><xref ref-type="fig" rid="F6">Figs 6</xref><xref ref-type="fig" rid="F7">, 7</xref><xref ref-type="table" rid="T3">; Table 3</xref></tp:nomenclature><tp:treatment-sec sec-type="material" id="SECID0EZ1BG"><title>Material examined.</title><p><bold><italic>Holotype</italic></bold><named-content xmlns:xlink="http://www.w3.org/1999/xlink" content-type="dwc:institutional_code" xlink:type="simple">NIWA</named-content> 126016, RV Sonne Stn SO254/08ROV02_BIOBOX10, Seamount No. 114 in International Waters to the east of Three Kings Ridge and Norfolk Island, <named-content xmlns:xlink="http://www.w3.org/1999/xlink" content-type="dwc:verbatimCoordinates" xlink:type="simple"><named-content content-type="geo-json" specific-use="{&#34;type&#34;:&#34;Point&#34;,&#34;coordinates&#34;:[175.197000,-31.301000]}" id="NCID0EP2BG" xlink:type="simple">31.301°S, 175.197°E</named-content></named-content>, 1285 m, 31 Jan 2017.</p></tp:treatment-sec><tp:treatment-sec sec-type="distribution" id="SECID0EU2BG"><title>Distribution.</title><p>Known only from the type locality, Seamount No. 114, in International Waters to the east of Three Kings Ridge and Norfolk Island (Fig. <xref ref-type="fig" rid="F6">6A</xref>).</p><fig id="F6" position="float" orientation="portrait"><object-id xmlns:xlink="http://www.w3.org/1999/xlink" content-type="doi" xlink:type="simple">10.3897/zookeys.1060.63307.figure6</object-id><object-id xmlns:xlink="http://www.w3.org/1999/xlink" content-type="arpha" xlink:type="simple">D068DAAC-6389-55BA-AEA2-0937FB107790</object-id><label>Figure 6.</label><caption><p><italic><tp:taxon-name><tp:taxon-name-part taxon-name-part-type="genus" reg="Nubes">Nubes</tp:taxon-name-part><tp:taxon-name-part taxon-name-part-type="species" reg="poculiformis">poculiformis</tp:taxon-name-part></tp:taxon-name></italic> gen. nov., sp. nov., holotype <named-content xmlns:xlink="http://www.w3.org/1999/xlink" content-type="dwc:institutional_code" xlink:type="simple">NIWA</named-content> 126016, distribution, skeleton and morphology <bold>A</bold> distribution in New Zealand waters <bold>B</bold> holotype in situ <bold>C</bold> holotype, deck image (by PJS); <bold>D</bold> longitudinal section of holotype, showing hypodermal pentactin veil <bold>E</bold> closer view of hypodermal pentactin veil <bold>F</bold> edge of osculum with tuft of marginalia <bold>G</bold> close view of stalk subdivided for spicule preparation of smaller sample <bold>H</bold> dermal surface with intact lattice of dermalia over inhalant canals <bold>I</bold> atrial surface with disrupted lattice of atrialia. Image <bold>B</bold> captured by <abbrev xmlns:xlink="http://www.w3.org/1999/xlink" content-type="institution" xlink:title="GEOMAR Helmholtz Centre for Ocean Research Kiel Remotely Operated Vehicle" id="ABBRID0EN4BG" xlink:type="simple">ROV</abbrev> Team <abbrev xmlns:xlink="http://www.w3.org/1999/xlink" content-type="institution" xlink:title="Research Center for Marine Geosciences, Helmholtz Centre for Ocean Research Kiel, Germany" id="ABBRID0ES4BG" xlink:type="simple">GEOMAR</abbrev>, <abbrev xmlns:xlink="http://www.w3.org/1999/xlink" content-type="institution" xlink:title="GEOMAR Helmholtz Centre for Ocean Research Kiel Remotely Operated Vehicle" id="ABBRID0EX4BG" xlink:type="simple">ROV</abbrev> Kiel 6000 onboard RV Sonne (voyage SO254), courtesy of Project PoribacNewZ, <abbrev xmlns:xlink="http://www.w3.org/1999/xlink" content-type="institution" xlink:title="Research Center for Marine Geosciences, Helmholtz Centre for Ocean Research Kiel, Germany" id="ABBRID0E34BG" xlink:type="simple">GEOMAR</abbrev>, and <abbrev xmlns:xlink="http://www.w3.org/1999/xlink" xlink:title="Institute for Chemistry and Biology of the Marine Environment" id="ABBRID0EB5BG" xlink:type="simple">ICBM</abbrev>.</p></caption><graphic xmlns:xlink="http://www.w3.org/1999/xlink" xlink:href="zookeys-1060-033-g006.jpg" position="float" orientation="portrait" xlink:type="simple" id="oo_589686.jpg"><uri content-type="original_file" xlink:type="simple">https://binary.pensoft.net/fig/589686</uri></graphic></fig></tp:treatment-sec><tp:treatment-sec sec-type="habitat" id="SECID0EK5BG"><title>Habitat.</title><p>Attached to hard substratum; depth 1285 m (Fig. <xref ref-type="fig" rid="F6">6B</xref>).</p></tp:treatment-sec><tp:treatment-sec sec-type="description" id="SECID0EU5BG"><title>Description.</title><p>Morphology of the holotype body is a thick-walled tubular sponge, attached to hard substratum, by a moderately long, narrow stalk (Fig. <xref ref-type="fig" rid="F6">6B, C</xref>). A moderately sized, round osculum is terminal and opens into a deep atrial cavity. The margin is blunt, bordered by a band of diactine marginalia (Fig. <xref ref-type="fig" rid="F6">6D, F</xref>). The dermal surface has a dense covering of raised, prostal, hypodermal pentactins (Fig. <xref ref-type="fig" rid="F6">6D, E</xref>), projecting up to 7 mm from the surface proper. Some of the deck images indicate long diactins projecting sparsely, up to 14 mm, from the dermal surface, but these may be foreign in origin; we have not found such large diactins in the material available for examination. Dimensions of the holotype are ~ 6 cm in total length, including the stalk of 1.8 cm length (Fig. <xref ref-type="fig" rid="F6">6G</xref>), and 3.5 cm in width; the maximum body wall thickness is 13.9 mm. The osculum is 12.3 by 16.9 mm diameter in situ. Texture is soft, compressible, and resilient, neither hard nor fragile. Surface of the dermal side below the layer of projecting hypodermal pentactins is supported by an intact tight lattice of dermalia (Fig. <xref ref-type="fig" rid="F6">6H</xref>). The atrial surface (Fig. <xref ref-type="fig" rid="F6">6I</xref>), in contrast, is torn apart by removal from supporting fluids and the atrial lattice remains only as dismembered patches attached to underlying diactins. Colour in life is pale brown as is the specimen preserved in ethanol.</p><p><bold><italic>Skeleton</italic>.</bold> Choanosomal skeleton consists of a loose, vacuolar network of thin choanosomal diactins, large choanosomal hexactins and the thicker proximal rays of the hypodermal pentactins. There is no evidence of fusion between any spicules. Microscleres are scattered evenly throughout the choanosome. Ectosomal skeleton of the dermal side consists of abundant prostal pentactins providing good support for the sturdy lattice of stauractine (60.0% of 315 assessed), pentactine (38.4%), and rare hexactine (1.64%) dermalia. The atrial ectosome lacks hypoatrial pentactins but has bands of diactins that provide poor support for the atrial lattice of mainly hexactins (86.4% of 118 assessed), pentactins (7.5%), and stauractins (5.1%). Microscleres are present as in the choanosome.</p><p><bold><italic>Spicules</italic>.</bold> Megascleres (Fig. <xref ref-type="fig" rid="F7">7</xref>; Table <xref ref-type="table" rid="T3">3</xref>) are prostal hypodermal pentactins, marginal diactins, choanosomal diactins of the body, choanosomal diactins of the stalk, dermalia and atrialia. Prostal hypodermal pentactins (Fig. <xref ref-type="fig" rid="F7">7A</xref>) are large, raised orthotropal forms with long straight tangential rays. Tangential rays are ca. one half the length of the longer straight proximal rays. The spicules are smooth except for the rough sharp or round tips. Marginalia (Fig. <xref ref-type="fig" rid="F7">7B</xref>) are long, slightly curved diactins; no intact tips were found in <abbrev xmlns:xlink="http://www.w3.org/1999/xlink" xlink:title="scanning electron microscopy" id="ABBRID0ERAAI" xlink:type="simple">SEM</abbrev> surveys but an exhaustive survey with <abbrev xmlns:xlink="http://www.w3.org/1999/xlink" xlink:title="light microscopy" id="ABBRID0EVAAI" xlink:type="simple">LM</abbrev> indicates tips taper to nearly invisible thinness and are quite distinct from the thick roughened tips of choanosomal diactins. Choanosomal diactins (Fig. <xref ref-type="fig" rid="F7">7C</xref>) are straight or slightly curved with undetectable central swellings; they are smooth except for the rough, slightly inflated tips. Stalk diactins (Fig. <xref ref-type="fig" rid="F7">7D</xref>) are longer and thicker than the choanosomal diactins, but otherwise similar. Dermalia (Fig. <xref ref-type="fig" rid="F7">7E</xref>) are mainly entirely rough stauractins and pentactins with rounded ray tips. Atrialia (Fig. <xref ref-type="fig" rid="F7">7F</xref>) are entirely rough hexactins with equal length rays and more acute ray tips.</p><table-wrap id="T3" position="float" orientation="portrait"><label>Table 3.</label><caption><p>Spicule dimensions (µm) of <italic><tp:taxon-name><tp:taxon-name-part taxon-name-part-type="genus" reg="Nubes">Nubes</tp:taxon-name-part><tp:taxon-name-part taxon-name-part-type="species" reg="poculiformis">poculiformis</tp:taxon-name-part></tp:taxon-name></italic> gen. nov., sp. nov. from holotype 126016.</p></caption><table id="TID0EUBCI" rules="all"><tbody><tr><th rowspan="1" colspan="1">Parameter</th><th rowspan="1" colspan="1">mean</th><th rowspan="1" colspan="1">s.d.</th><th rowspan="1" colspan="1">range</th><th rowspan="1" colspan="1">no.</th></tr><tr><td rowspan="1" colspan="5">Prostal hypodermal pentactin</td></tr><tr><td rowspan="1" colspan="1">tangential ray length (mm)</td><td rowspan="1" colspan="1">3.9</td><td rowspan="1" colspan="1">0.8</td><td rowspan="1" colspan="1">1.9–5.2</td><td rowspan="1" colspan="1">73</td></tr><tr><td rowspan="1" colspan="1">tangential ray width</td><td rowspan="1" colspan="1">51.1</td><td rowspan="1" colspan="1">5.4</td><td rowspan="1" colspan="1">36.4–59.3</td><td rowspan="1" colspan="1">60</td></tr><tr><td rowspan="1" colspan="1">proximal ray length (mm)</td><td rowspan="1" colspan="1">6.5</td><td rowspan="1" colspan="1">1.1</td><td rowspan="1" colspan="1">3.3–8.0</td><td rowspan="1" colspan="1">69</td></tr><tr><td rowspan="1" colspan="1">proximal ray width</td><td rowspan="1" colspan="1">51.0</td><td rowspan="1" colspan="1">4.5</td><td rowspan="1" colspan="1">39.7–58.7</td><td rowspan="1" colspan="1">59</td></tr><tr><td rowspan="1" colspan="5">Marginal diactin</td></tr><tr><td rowspan="1" colspan="1">length (mm)</td><td rowspan="1" colspan="1">4.5</td><td rowspan="1" colspan="1">0.7</td><td rowspan="1" colspan="1">2.8–6.0</td><td rowspan="1" colspan="1">58</td></tr><tr><td rowspan="1" colspan="1">width (mm)</td><td rowspan="1" colspan="1">18.0</td><td rowspan="1" colspan="1">3.3</td><td rowspan="1" colspan="1">12.3–27.5</td><td rowspan="1" colspan="1">64</td></tr><tr><td rowspan="1" colspan="5">Choanosomal diactin</td></tr><tr><td rowspan="1" colspan="1">length (mm)</td><td rowspan="1" colspan="1">2.5</td><td rowspan="1" colspan="1">1.4</td><td rowspan="1" colspan="1">0.6–4.9</td><td rowspan="1" colspan="1">52</td></tr><tr><td rowspan="1" colspan="1">width (mm)</td><td rowspan="1" colspan="1">11.8</td><td rowspan="1" colspan="1">2.3</td><td rowspan="1" colspan="1">7.5–19.2</td><td rowspan="1" colspan="1">52</td></tr><tr><td rowspan="1" colspan="5">Stalk diactin</td></tr><tr><td rowspan="1" colspan="1">length (mm)</td><td rowspan="1" colspan="1">7.4</td><td rowspan="1" colspan="1">2.1</td><td rowspan="1" colspan="1">2.5–11.5</td><td rowspan="1" colspan="1">25</td></tr><tr><td rowspan="1" colspan="1">width (mm)</td><td rowspan="1" colspan="1">14.7</td><td rowspan="1" colspan="1">4.9</td><td rowspan="1" colspan="1">8.1–29.6</td><td rowspan="1" colspan="1">25</td></tr><tr><td rowspan="1" colspan="5">Dermalia stauractin ray</td></tr><tr><td rowspan="1" colspan="1">length</td><td rowspan="1" colspan="1">200</td><td rowspan="1" colspan="1">24</td><td rowspan="1" colspan="1">130–243</td><td rowspan="1" colspan="1">51</td></tr><tr><td rowspan="1" colspan="1">width</td><td rowspan="1" colspan="1">11.5</td><td rowspan="1" colspan="1">1.7</td><td rowspan="1" colspan="1">7.3–14.6</td><td rowspan="1" colspan="1">51</td></tr><tr><td rowspan="1" colspan="5">Dermalia pentactin tangential ray</td></tr><tr><td rowspan="1" colspan="1">length</td><td rowspan="1" colspan="1">185</td><td rowspan="1" colspan="1">19</td><td rowspan="1" colspan="1">146–223</td><td rowspan="1" colspan="1">62</td></tr><tr><td rowspan="1" colspan="1">width</td><td rowspan="1" colspan="1">11.3</td><td rowspan="1" colspan="1">1.5</td><td rowspan="1" colspan="1">6.3–15.5</td><td rowspan="1" colspan="1">63</td></tr><tr><td rowspan="1" colspan="5">Dermalia pentactin proximal ray</td></tr><tr><td rowspan="1" colspan="1">length</td><td rowspan="1" colspan="1">155</td><td rowspan="1" colspan="1">20</td><td rowspan="1" colspan="1">119–190</td><td rowspan="1" colspan="1">21</td></tr><tr><td rowspan="1" colspan="1">width</td><td rowspan="1" colspan="1">11.0</td><td rowspan="1" colspan="1">1.6</td><td rowspan="1" colspan="1">7.8–14.5</td><td rowspan="1" colspan="1">23</td></tr><tr><td rowspan="1" colspan="5">Atrialia hexactin</td></tr><tr><td rowspan="1" colspan="1">ray length</td><td rowspan="1" colspan="1">227</td><td rowspan="1" colspan="1">25</td><td rowspan="1" colspan="1">176–283</td><td rowspan="1" colspan="1">50</td></tr><tr><td rowspan="1" colspan="1">ray width</td><td rowspan="1" colspan="1">13.9</td><td rowspan="1" colspan="1">2.2</td><td rowspan="1" colspan="1">9.2–20.0</td><td rowspan="1" colspan="1">50</td></tr><tr><td rowspan="1" colspan="5">Oxyhexaster</td></tr><tr><td rowspan="1" colspan="1">diameter</td><td rowspan="1" colspan="1">137</td><td rowspan="1" colspan="1">11</td><td rowspan="1" colspan="1">103–165</td><td rowspan="1" colspan="1">51</td></tr><tr><td rowspan="1" colspan="1">primary ray length</td><td rowspan="1" colspan="1">5.7</td><td rowspan="1" colspan="1">1.1</td><td rowspan="1" colspan="1">3.5–7.8</td><td rowspan="1" colspan="1">51</td></tr><tr><td rowspan="1" colspan="1">secondary ray length</td><td rowspan="1" colspan="1">62.6</td><td rowspan="1" colspan="1">4.9</td><td rowspan="1" colspan="1">46.7–72.9</td><td rowspan="1" colspan="1">51</td></tr><tr><td rowspan="1" colspan="5">Anisodiscohexaster</td></tr><tr><td rowspan="1" colspan="1">diameter</td><td rowspan="1" colspan="1">148</td><td rowspan="1" colspan="1">34</td><td rowspan="1" colspan="1">87–201</td><td rowspan="1" colspan="1">54</td></tr><tr><td rowspan="1" colspan="1">primary ray length</td><td rowspan="1" colspan="1">9.0</td><td rowspan="1" colspan="1">1.4</td><td rowspan="1" colspan="1">6.0–12.6</td><td rowspan="1" colspan="1">54</td></tr><tr><td rowspan="1" colspan="1">longest secondary ray length</td><td rowspan="1" colspan="1">66.4</td><td rowspan="1" colspan="1">16.2</td><td rowspan="1" colspan="1">32.9–89.5</td><td rowspan="1" colspan="1">54</td></tr></tbody></table></table-wrap><fig id="F7" position="float" orientation="portrait"><object-id xmlns:xlink="http://www.w3.org/1999/xlink" content-type="doi" xlink:type="simple">10.3897/zookeys.1060.63307.figure7</object-id><object-id xmlns:xlink="http://www.w3.org/1999/xlink" content-type="arpha" xlink:type="simple">F4B85B36-2256-5067-9DB9-FFDEEB98F894</object-id><label>Figure 7.</label><caption><p><italic><tp:taxon-name><tp:taxon-name-part taxon-name-part-type="genus" reg="Nubes">Nubes</tp:taxon-name-part><tp:taxon-name-part taxon-name-part-type="species" reg="poculiformis">poculiformis</tp:taxon-name-part></tp:taxon-name></italic> gen. nov., sp. nov., holotype <named-content xmlns:xlink="http://www.w3.org/1999/xlink" content-type="dwc:institutional_code" xlink:type="simple">NIWA</named-content> 126016, spicules <bold>A</bold> three prostal hypodermal pentactins, the lower one in plane of tangential rays, with enlarged ray ends <bold>B</bold> whole marginal diactins (ray ends unavailable) <bold>C</bold> two whole choanosomal hexactins with two enlarged ray ends and one centrum. Scale of whole spicules as in <bold>C</bold>; <bold>D</bold> four whole stalk diactins and enlarged end <bold>E</bold> dermalia, stauractin and pentactin with enlarged ray ends <bold>F</bold> atrialium and enlarged ray end <bold>G</bold> two oxyhexasters and enlarged terminal ray <bold>H</bold> whole anisodiscohexaster; an enlarged section showing disc diameter increasing in longer terminal rays; an enlarged side view of a terminal ray and end views of terminal ray discs.</p></caption><graphic xmlns:xlink="http://www.w3.org/1999/xlink" xlink:href="zookeys-1060-033-g007.jpg" position="float" orientation="portrait" xlink:type="simple" id="oo_589687.jpg"><uri content-type="original_file" xlink:type="simple">https://binary.pensoft.net/fig/589687</uri></graphic></fig><p>Microscleres (Fig. <xref ref-type="fig" rid="F7">7</xref>; Table <xref ref-type="table" rid="T3">3</xref>) are oxyhexasters, hemioxyhexasters, and anisodiscohexasters. Oxyhexasters (Fig. <xref ref-type="fig" rid="F7">7G</xref>) and hemioxyhexasters have very short, sparsely spined or smooth, thick primary rays, ending in swollen hemispheres; 1–7, usually 3–4, rough, straight, terminal rays tapering to pointed tips emanate from the margins and occasionally from the centre of the hemisphere. Short to very short spur-like terminal rays are common. Anisodiscohexasters (Fig. <xref ref-type="fig" rid="F7">7H</xref>) have smooth primary rays ending in ovoid strobila. Each strobilum supports ca. 20–30 rough, curved terminal rays that end in discs with 4–7 marginal discs. The tuft of terminal rays from each primary ray varies in length of rays, and with ray length the diameter of terminal discs, in a pattern that is not yet clear, but the whole spicule resembles a radially symmetrical starburst.</p></tp:treatment-sec><tp:treatment-sec sec-type="etymology" id="SECID0E4RAI"><title>Etymology.</title><p>Named for the goblet shape of the sponge (<italic><tp:taxon-name><tp:taxon-name-part taxon-name-part-type="genus" reg="Nubes"/><tp:taxon-name-part taxon-name-part-type="species" reg="poculiformis">poculiformis</tp:taxon-name-part></tp:taxon-name></italic>, goblet-shaped; Latin).</p></tp:treatment-sec><tp:treatment-sec sec-type="remarks" id="SECID0ENSAI"><title>Remarks.</title><p>This species differs from <italic><tp:taxon-name><tp:taxon-name-part taxon-name-part-type="genus" reg="Nubes">Nubes</tp:taxon-name-part><tp:taxon-name-part taxon-name-part-type="species" reg="tubulata">tubulata</tp:taxon-name-part></tp:taxon-name></italic> sp. nov. in having a short stalk and orthotropal hypodermal pentactins, but is otherwise similar enough to include it in the genus <italic><tp:taxon-name><tp:taxon-name-part taxon-name-part-type="genus" reg="Nubes">Nubes</tp:taxon-name-part></tp:taxon-name></italic> as its second species, <italic><tp:taxon-name><tp:taxon-name-part taxon-name-part-type="genus" reg="Nubes">Nubes</tp:taxon-name-part><tp:taxon-name-part taxon-name-part-type="species" reg="poculiformis">poculiformis</tp:taxon-name-part></tp:taxon-name></italic> sp. nov.</p></tp:treatment-sec></tp:taxon-treatment>
