# Supplementary material for: Rossellid glass sponges (Porifera, Hexactinellida) from New Zealand waters, with description of one new genus and six new species
Source: Zookeys. 2021 Sep 17;1060:33–84. doi: 10.3897/zookeys.1060.63307 (PMC8463523; doi:10.3897/zookeys.1060.63307)
Supplement: XML Treatment for Vazella [file zookeys.1060.63307-treatment12.xml]

<!DOCTYPE tp:taxon-treatment
  PUBLIC "-//TaxonX//DTD Taxonomic Treatment Publishing DTD v0 20100105//EN" "tax-treatment-NSO.dtd">
<tp:taxon-treatment xmlns:tp="http://www.plazi.org/taxpub"><tp:treatment-meta><kwd-group><label>Taxon classification</label><kwd><named-content xmlns:xlink="http://www.w3.org/1999/xlink" content-type="kingdom">Animalia</named-content></kwd><kwd><named-content xmlns:xlink="http://www.w3.org/1999/xlink" content-type="order">Lyssacinosida</named-content></kwd><kwd><named-content xmlns:xlink="http://www.w3.org/1999/xlink" content-type="family">Rossellidae</named-content></kwd></kwd-group><mixed-citation publication-type="journal"><person-group><name><surname>Reiswig</surname><given-names>Henry M.</given-names></name><name><surname>Dohrmann</surname><given-names>Martin</given-names></name><name><surname>Kelly</surname><given-names>Michelle</given-names></name><name><surname>Mills</surname><given-names>Sadie</given-names></name><name><surname>Schupp</surname><given-names>Peter J.</given-names></name><name><surname>Wörheide</surname><given-names>Gert</given-names></name></person-group><article-title>Rossellid glass sponges (<tp:taxon-name><tp:taxon-name-part taxon-name-part-type="phylum">Porifera</tp:taxon-name-part></tp:taxon-name>, <tp:taxon-name><tp:taxon-name-part taxon-name-part-type="class">Hexactinellida</tp:taxon-name-part></tp:taxon-name>) from New Zealand waters, with description of one new genus and six new species</article-title><source>Zookeys</source><day>17</day><month>9</month><year>2021</year><volume>1060</volume><fpage>33</fpage><lpage>84</lpage><pub-id pub-id-type="doi">10.3897/zookeys.1060.63307</pub-id></mixed-citation></tp:treatment-meta><tp:nomenclature><tp:taxon-name>
                <object-id xmlns:xlink="http://www.w3.org/1999/xlink" content-type="arpha" xlink:type="simple">393B206E-CD43-5721-A5CF-E8111EB41539</object-id>
                <tp:taxon-name-part taxon-name-part-type="genus" reg="Vazella">Vazella</tp:taxon-name-part>
              </tp:taxon-name><tp:taxon-authority>Gray, 1870</tp:taxon-authority></tp:nomenclature><tp:treatment-sec sec-type="diagnosis" id="SECID0EPUAI"><title>Diagnosis.</title><p>Body is saccular, basiphytous. Choanosomal skeleton is composed of diactins. Hypodermal pentactins are raised, thorned paratropal pentactins. <tp:taxon-name>Prostalia</tp:taxon-name> basalia and marginalia are monaxons (diactins). Dermalia are stauractins and pentactins. Atrialia are mainly hexactins. Discoid microscleres are microisodiscohexasters and microanisodiscohexasters; oxyoid microscleres are combinations of hexactins, hexasters, and hemihexasters (modified from <xref ref-type="bibr" rid="B36">Tabachnick 2002</xref>).</p></tp:treatment-sec><tp:treatment-sec sec-type="remarks" id="SECID0E3UAI"><title>Remarks.</title><p>This modified diagnosis allows separation of the present genus, <italic><tp:taxon-name><tp:taxon-name-part taxon-name-part-type="genus" reg="Nubes">Nubes</tp:taxon-name-part></tp:taxon-name></italic> gen. nov., from <italic><tp:taxon-name><tp:taxon-name-part taxon-name-part-type="genus" reg="Vazella">Vazella</tp:taxon-name-part></tp:taxon-name></italic> on the basis of lack of thorned hypodermalia and presence of discoid microscleres that are not anisodiscohexasters in the former. Furthermore, molecular phylogenetic results do not support a close relationship of the two genera (<abbrev xmlns:xlink="http://www.w3.org/1999/xlink" xlink:title="molecular data" id="ABBRID0EQVAI" xlink:type="simple">MD</abbrev>, unpubl. results).</p></tp:treatment-sec><ref-list><ref id="B36"><mixed-citation xmlns:xlink="http://www.w3.org/1999/xlink" xlink:type="simple"><person-group><name name-style="western"><surname>Tabachnick</surname><given-names>KR</given-names></name></person-group> (<year>2002</year>) Family <tp:taxon-name><tp:taxon-name-part taxon-name-part-type="family">Rossellidae</tp:taxon-name-part></tp:taxon-name> Schulze, 1885. In: Hooper JNA, van Soest RWM (Eds) Systema <tp:taxon-name><tp:taxon-name-part taxon-name-part-type="phylum">Porifera</tp:taxon-name-part></tp:taxon-name>: A Guide to the Classification of Sponges, Plenum, New York, 1441–1505. <ext-link xlink:type="simple" ext-link-type="doi" xlink:href="10.1007/978-1-4615-0747-5_148">https://doi.org/10.1007/978-1-4615-0747-5_148</ext-link></mixed-citation></ref></ref-list></tp:taxon-treatment>
