# Supplementary material for: Rossellid glass sponges (Porifera, Hexactinellida) from New Zealand waters, with description of one new genus and six new species
Source: Zookeys. 2021 Sep 17;1060:33–84. doi: 10.3897/zookeys.1060.63307 (PMC8463523; doi:10.3897/zookeys.1060.63307)
Supplement: XML Treatment for Caulophacus (Caulophacus) [file zookeys.1060.63307-treatment18.xml]

<!DOCTYPE tp:taxon-treatment
  PUBLIC "-//TaxonX//DTD Taxonomic Treatment Publishing DTD v0 20100105//EN" "tax-treatment-NSO.dtd">
<tp:taxon-treatment xmlns:tp="http://www.plazi.org/taxpub"><tp:treatment-meta><kwd-group><label>Taxon classification</label><kwd><named-content xmlns:xlink="http://www.w3.org/1999/xlink" content-type="kingdom">Animalia</named-content></kwd><kwd><named-content xmlns:xlink="http://www.w3.org/1999/xlink" content-type="order">Lyssacinosida</named-content></kwd><kwd><named-content xmlns:xlink="http://www.w3.org/1999/xlink" content-type="family">Rossellidae</named-content></kwd></kwd-group><mixed-citation publication-type="journal"><person-group><name><surname>Reiswig</surname><given-names>Henry M.</given-names></name><name><surname>Dohrmann</surname><given-names>Martin</given-names></name><name><surname>Kelly</surname><given-names>Michelle</given-names></name><name><surname>Mills</surname><given-names>Sadie</given-names></name><name><surname>Schupp</surname><given-names>Peter J.</given-names></name><name><surname>Wörheide</surname><given-names>Gert</given-names></name></person-group><article-title>Rossellid glass sponges (<tp:taxon-name><tp:taxon-name-part taxon-name-part-type="phylum">Porifera</tp:taxon-name-part></tp:taxon-name>, <tp:taxon-name><tp:taxon-name-part taxon-name-part-type="class">Hexactinellida</tp:taxon-name-part></tp:taxon-name>) from New Zealand waters, with description of one new genus and six new species</article-title><source>Zookeys</source><day>17</day><month>9</month><year>2021</year><volume>1060</volume><fpage>33</fpage><lpage>84</lpage><pub-id pub-id-type="doi">10.3897/zookeys.1060.63307</pub-id></mixed-citation></tp:treatment-meta><tp:nomenclature><tp:taxon-name><object-id xmlns:xlink="http://www.w3.org/1999/xlink" content-type="arpha" xlink:type="simple">0506246A-0399-5101-BC4F-A401B11BFCE9</object-id><tp:taxon-name-part taxon-name-part-type="genus" reg="Caulophacus">Caulophacus</tp:taxon-name-part> (<tp:taxon-name-part taxon-name-part-type="subgenus" reg="Caulophacus">Caulophacus</tp:taxon-name-part>)</tp:taxon-name><tp:taxon-authority>Schulze, 1886</tp:taxon-authority></tp:nomenclature><tp:treatment-sec sec-type="diagnosis" id="SECID0EK1CI"><title>Diagnosis.</title><p>Body is mushroom-shaped or cup-like, basiphytous with long stalk. Choanosomal spicules are diactins and hexactins. Dermalia and atrialia are pinular hexactins and/or pinular pentactins. Hypodermalia and hypoatrialia are pentactins. Microscleres are represented chiefly by spicules with discoidal terminations. They usually can be divided into two categories. The first are spicules with thick rays covered with dense spines: usually discohexactins but also discohexasters, hemidiscohexasters, and rarely discasters. The second are discohexasters with thin, smooth, or rough secondary rays usually in the form of lophodiscohexasters but sometimes calycocomes and spherical discohexasters are present among them (emended from <xref ref-type="bibr" rid="B36">Tabachnick 2002</xref>).</p></tp:treatment-sec><tp:treatment-sec sec-type="remarks" id="SECID0EU1CI"><title>Remarks.</title><p>The subgenus <tp:taxon-name><tp:taxon-name-part taxon-name-part-type="genus" reg="Caulophacus"/><tp:taxon-name-part taxon-name-part-type="subgenus" reg="Caulophacus">Caulophacus</tp:taxon-name-part></tp:taxon-name> is likely paraphyletic (Dohrmann 2019; <abbrev xmlns:xlink="http://www.w3.org/1999/xlink" xlink:title="molecular data" id="ABBRID0ED2CI" xlink:type="simple">MD</abbrev>, unpubl. results) and retained here for historical reasons only. Diagnoses of genus <italic><tp:taxon-name><tp:taxon-name-part taxon-name-part-type="genus" reg="Caulophacus">Caulophacus</tp:taxon-name-part></tp:taxon-name></italic> and subgenus <tp:taxon-name><tp:taxon-name-part taxon-name-part-type="genus" reg="Caulophacus"/><tp:taxon-name-part taxon-name-part-type="subgenus" reg="Caulophacus">Caulophacus</tp:taxon-name-part></tp:taxon-name> are emended to include the new species <tp:taxon-name><tp:taxon-name-part taxon-name-part-type="genus" reg="Caulophacus">Caulophacus</tp:taxon-name-part> (<tp:taxon-name-part taxon-name-part-type="subgenus" reg="Caulophacus">Caulophacus</tp:taxon-name-part>) <tp:taxon-name-part taxon-name-part-type="species" reg="serpens">serpens</tp:taxon-name-part></tp:taxon-name> sp. nov. (described below) with mostly pinular pentactins as both dermalia and atrialia.</p></tp:treatment-sec><tp:treatment-sec sec-type="type species" id="SECID0EF3CI"><title>Type species.</title><p><tp:taxon-name><tp:taxon-name-part taxon-name-part-type="genus" reg="Caulophacus">Caulophacus</tp:taxon-name-part> (<tp:taxon-name-part taxon-name-part-type="subgenus" reg="Caulophacus">Caulophacus</tp:taxon-name-part>) <tp:taxon-name-part taxon-name-part-type="species" reg="elegans">elegans</tp:taxon-name-part></tp:taxon-name> Schulze, 1886.</p></tp:treatment-sec><ref-list><ref id="B36"><mixed-citation xmlns:xlink="http://www.w3.org/1999/xlink" xlink:type="simple"><person-group><name name-style="western"><surname>Tabachnick</surname><given-names>KR</given-names></name></person-group> (<year>2002</year>) Family <tp:taxon-name><tp:taxon-name-part taxon-name-part-type="family">Rossellidae</tp:taxon-name-part></tp:taxon-name> Schulze, 1885. In: Hooper JNA, van Soest RWM (Eds) Systema <tp:taxon-name><tp:taxon-name-part taxon-name-part-type="phylum">Porifera</tp:taxon-name-part></tp:taxon-name>: A Guide to the Classification of Sponges, Plenum, New York, 1441–1505. <ext-link xlink:type="simple" ext-link-type="doi" xlink:href="10.1007/978-1-4615-0747-5_148">https://doi.org/10.1007/978-1-4615-0747-5_148</ext-link></mixed-citation></ref></ref-list></tp:taxon-treatment>
