# Supplementary material for: Rossellid glass sponges (Porifera, Hexactinellida) from New Zealand waters, with description of one new genus and six new species
Source: Zookeys. 2021 Sep 17;1060:33–84. doi: 10.3897/zookeys.1060.63307 (PMC8463523; doi:10.3897/zookeys.1060.63307)
Supplement: XML Treatment for Caulophacus (Caulophacus) discohexaster [file zookeys.1060.63307-treatment19.xml]

<!DOCTYPE tp:taxon-treatment
  PUBLIC "-//TaxonX//DTD Taxonomic Treatment Publishing DTD v0 20100105//EN" "tax-treatment-NSO.dtd">
<tp:taxon-treatment xmlns:tp="http://www.plazi.org/taxpub"><tp:treatment-meta><kwd-group><label>Taxon classification</label><kwd><named-content xmlns:xlink="http://www.w3.org/1999/xlink" content-type="kingdom">Animalia</named-content></kwd><kwd><named-content xmlns:xlink="http://www.w3.org/1999/xlink" content-type="order">Lyssacinosida</named-content></kwd><kwd><named-content xmlns:xlink="http://www.w3.org/1999/xlink" content-type="family">Rossellidae</named-content></kwd></kwd-group><mixed-citation publication-type="journal"><person-group><name><surname>Reiswig</surname><given-names>Henry M.</given-names></name><name><surname>Dohrmann</surname><given-names>Martin</given-names></name><name><surname>Kelly</surname><given-names>Michelle</given-names></name><name><surname>Mills</surname><given-names>Sadie</given-names></name><name><surname>Schupp</surname><given-names>Peter J.</given-names></name><name><surname>Wörheide</surname><given-names>Gert</given-names></name></person-group><article-title>Rossellid glass sponges (<tp:taxon-name><tp:taxon-name-part taxon-name-part-type="phylum">Porifera</tp:taxon-name-part></tp:taxon-name>, <tp:taxon-name><tp:taxon-name-part taxon-name-part-type="class">Hexactinellida</tp:taxon-name-part></tp:taxon-name>) from New Zealand waters, with description of one new genus and six new species</article-title><source>Zookeys</source><day>17</day><month>9</month><year>2021</year><volume>1060</volume><fpage>33</fpage><lpage>84</lpage><pub-id pub-id-type="doi">10.3897/zookeys.1060.63307</pub-id></mixed-citation></tp:treatment-meta><tp:nomenclature><tp:taxon-name><object-id xmlns:xlink="http://www.w3.org/1999/xlink" content-type="arpha" xlink:type="simple">07CBE753-0CA4-5689-93E2-515A627881FA</object-id><tp:taxon-name-part taxon-name-part-type="genus" reg="Caulophacus">Caulophacus</tp:taxon-name-part> (<tp:taxon-name-part taxon-name-part-type="subgenus" reg="Caulophacus">Caulophacus</tp:taxon-name-part>) <tp:taxon-name-part taxon-name-part-type="species" reg="discohexaster">discohexaster</tp:taxon-name-part></tp:taxon-name><tp:taxon-authority>Tabachnick &amp; Lévi, 2004</tp:taxon-authority><xref ref-type="fig" rid="F12">Figs 12</xref><xref ref-type="fig" rid="F13">, 13</xref><xref ref-type="table" rid="T6">; Table 6</xref></tp:nomenclature><tp:treatment-sec sec-type="Type and locality (not examined)" id="SECID0EM5CI"><title>Type and locality (not examined).</title><p>Holotype – MNHN HCL519, Norfolk Ridge, HALlPRO 2, Zoneco Stn BT 062, <named-content xmlns:xlink="http://www.w3.org/1999/xlink" content-type="dwc:verbatimCoordinates" xlink:type="simple"><named-content content-type="geo-json" specific-use="{&#34;type&#34;:&#34;Point&#34;,&#34;coordinates&#34;:[168.648000,-24.710000]}" id="NCID0EV5CI" xlink:type="simple">24.71°S, 168.648°E</named-content></named-content>, 720–1048 m.</p></tp:treatment-sec><tp:treatment-sec sec-type="material" id="SECID0E15CI"><title>Material examined.</title><p><named-content xmlns:xlink="http://www.w3.org/1999/xlink" content-type="dwc:institutional_code" xlink:type="simple">NIWA</named-content> 126342, RV Sonne Stn SO254/85ROV19_BIOBOX6, Southern Kermadec Ridge, <named-content xmlns:xlink="http://www.w3.org/1999/xlink" content-type="dwc:verbatimCoordinates" xlink:type="simple"><named-content content-type="geo-json" specific-use="{&#34;type&#34;:&#34;Point&#34;,&#34;coordinates&#34;:[178.854000,-35.609000]}" id="NCID0EL6CI" xlink:type="simple">35.609°S, 178.854°E</named-content></named-content>, 1163.6 m, 24 Feb 2016; <named-content xmlns:xlink="http://www.w3.org/1999/xlink" content-type="dwc:institutional_code" xlink:type="simple">NIWA</named-content> 126343, RV Sonne Stn SO254/85ROV19_BIOBOX17, Southern Kermadec Ridge, <named-content xmlns:xlink="http://www.w3.org/1999/xlink" content-type="dwc:verbatimCoordinates" xlink:type="simple"><named-content content-type="geo-json" specific-use="{&#34;type&#34;:&#34;Point&#34;,&#34;coordinates&#34;:[178.852000,-35.612000]}" id="NCID0E26CI" xlink:type="simple">35.612°S, 178.852°E</named-content></named-content>, 1149.8 m, 24 Feb 2017.</p></tp:treatment-sec><tp:treatment-sec sec-type="distribution" id="SECID0EAADI"><title>Distribution.</title><p>Known from the type locality, Norfolk Ridge near New Caledonia, and southern Kermadec Ridge, ~ 223 km N of East Cape, North Island, New Zealand.</p></tp:treatment-sec><tp:treatment-sec sec-type="habitat" id="SECID0EFADI"><title>Habitat.</title><p>Attached to hard substratum; depth 720 to 1348 m (New Zealand locations, Fig. <xref ref-type="fig" rid="F12">12A</xref>).</p><fig id="F12" position="float" orientation="portrait"><object-id xmlns:xlink="http://www.w3.org/1999/xlink" content-type="doi" xlink:type="simple">10.3897/zookeys.1060.63307.figure12</object-id><object-id xmlns:xlink="http://www.w3.org/1999/xlink" content-type="arpha" xlink:type="simple">ABED9A44-D3E4-5EB1-B601-82EAA9FB9CA5</object-id><label>Figure 12.</label><caption><p><tp:taxon-name><tp:taxon-name-part taxon-name-part-type="genus" reg="Caulophacus">Caulophacus</tp:taxon-name-part> (<tp:taxon-name-part taxon-name-part-type="subgenus" reg="Caulophacus">Caulophacus</tp:taxon-name-part>) <tp:taxon-name-part taxon-name-part-type="species" reg="discohexaster">discohexaster</tp:taxon-name-part></tp:taxon-name> Tabachnick &amp; Lévi, 2004, <named-content xmlns:xlink="http://www.w3.org/1999/xlink" content-type="dwc:institutional_code" xlink:type="simple">NIWA</named-content> 126342, 126343, distribution, skeleton, and morphology <bold>A</bold> distribution in New Zealand waters <bold>B</bold> smaller specimen, <named-content xmlns:xlink="http://www.w3.org/1999/xlink" content-type="dwc:institutional_code" xlink:type="simple">NIWA</named-content> 126342 in situ <bold>C</bold> smaller specimen atrial surface on-deck image <bold>D</bold> smaller specimen dermal surface and stalk connection (deck images by PJS) <bold>E</bold> larger specimen, <named-content xmlns:xlink="http://www.w3.org/1999/xlink" content-type="dwc:institutional_code" xlink:type="simple">NIWA</named-content> 126343 in situ <bold>F</bold> section of the stalk of the smaller specimen <bold>G–I</bold><abbrev xmlns:xlink="http://www.w3.org/1999/xlink" xlink:title="scanning electron microscopy" id="ABBRID0ELCDI" xlink:type="simple">SEM</abbrev> images of surfaces of smaller specimen; dermal <bold>G</bold> atrial <bold>H</bold> and stalk <bold>I</bold> at same magnification. Images <bold>B</bold> and <bold>E</bold> captured by <abbrev xmlns:xlink="http://www.w3.org/1999/xlink" content-type="institution" xlink:title="GEOMAR Helmholtz Centre for Ocean Research Kiel Remotely Operated Vehicle" id="ABBRID0EZCDI" xlink:type="simple">ROV</abbrev> Team <abbrev xmlns:xlink="http://www.w3.org/1999/xlink" content-type="institution" xlink:title="Research Center for Marine Geosciences, Helmholtz Centre for Ocean Research Kiel, Germany" id="ABBRID0E5CDI" xlink:type="simple">GEOMAR</abbrev>, <abbrev xmlns:xlink="http://www.w3.org/1999/xlink" content-type="institution" xlink:title="GEOMAR Helmholtz Centre for Ocean Research Kiel Remotely Operated Vehicle" id="ABBRID0EDDDI" xlink:type="simple">ROV</abbrev> Kiel 6000 onboard RV Sonne (voyage SO254), courtesy of Project PoribacNewZ, <abbrev xmlns:xlink="http://www.w3.org/1999/xlink" content-type="institution" xlink:title="Research Center for Marine Geosciences, Helmholtz Centre for Ocean Research Kiel, Germany" id="ABBRID0EIDDI" xlink:type="simple">GEOMAR</abbrev> and <abbrev xmlns:xlink="http://www.w3.org/1999/xlink" xlink:title="Institute for Chemistry and Biology of the Marine Environment" id="ABBRID0ENDDI" xlink:type="simple">ICBM</abbrev>.</p></caption><graphic xmlns:xlink="http://www.w3.org/1999/xlink" xlink:href="zookeys-1060-033-g012.jpg" position="float" orientation="portrait" xlink:type="simple" id="oo_589692.jpg"><uri content-type="original_file" xlink:type="simple">https://binary.pensoft.net/fig/589692</uri></graphic></fig></tp:treatment-sec><tp:treatment-sec sec-type="description" id="SECID0EWDDI"><title>Description.</title><p>This description refers to New Zealand specimens only. Body forms a solitary mushroom cap-shaped upper body on a long, kinked, somewhat crooked, flattened, hollow stalk (Fig. <xref ref-type="fig" rid="F12">12B, E</xref>). Surfaces of the upper body are smooth (Fig. <xref ref-type="fig" rid="F12">12C, D</xref>) with a slight blunt eminence on the outer atrial face opposite the stalk insertion, but there is no indication of an osculum. The upper dermal surface lacks any visual indication of a lattice. The lower dermal surface of the specimen is divided by ridges into six depressions not seen in the smaller specimen. The stalks of both are flattened and that of the smaller bears a cylindrical central canal (Fig. <xref ref-type="fig" rid="F12">12F</xref>). <abbrev xmlns:xlink="http://www.w3.org/1999/xlink" xlink:title="scanning electron microscopy" id="ABBRID0EIEDI" xlink:type="simple">SEM</abbrev> views of the dried surfaces show pores in the dermal body surface membrane (Fig. <xref ref-type="fig" rid="F12">12G</xref>), apparently contracted pores in the atrial body surface involving the atrial pinules (Fig. <xref ref-type="fig" rid="F12">12H</xref>), and no indication of pores on the dermal stalk surface (Fig. <xref ref-type="fig" rid="F12">12I</xref>). Dimensions of the smaller specimen upper body is ~ 12.5 × 10.6 cm in diameter; stalk is 15.9 × 9.0 mm in diameter and stalk canal is 4.1 × 3.3 mm in diameter. Length of the stalk could not be approximated. The larger specimen upper body is 25.0 × 15.9 cm in diameter while the flattened stalk is 5.9 cm wide. Measurable ostia of the smaller specimen (Fig. <xref ref-type="fig" rid="F12">12G</xref>) are 70 and 99 µm in diameter. Texture of the body is firm but compressible; the stalk is hard. Surface of all parts are smooth, consisting of tight palisades of pinular rays of dermalia and atralia supported on hypodermal and hypoatrial pentactins. There are no projecting prostalia. Colour in life is pale pinkish brown as are the specimens preserved in ethanol.</p><p><bold><italic>Skeleton</italic>.</bold> Choanosomal skeleton of the body consists of a tight network of choanosomal hexactins and diactins. There is no evidence of fusion between any spicules within the body. Microscleres are scattered evenly throughout the choanosome. The stalk internal skeleton is composed of large diactins oriented longitudinally and fused by synapticula. Ectosomal skeleton of the dermal and atrial sides consists of tightly packed pinular hexactins and very few pinular pentactins (1.6% of 623 assessed). These are supported on, respectively, hypodermal and hypoatrial pentactins which are never raised above the surfaces. Microscleres are present as in the choanosome.</p><p><bold><italic>Spicules</italic>.</bold> Megascleres (Fig. <xref ref-type="fig" rid="F13">13</xref>; Table <xref ref-type="table" rid="T6">6</xref>) are hypodermal pentactins, choanosomal hexactins and diactins, and pinular hexactins and a few pentactins. Hypodermal pentactins of the body (Fig. <xref ref-type="fig" rid="F13">13A</xref>) are regular and usually smooth except for spined ray ends; 8% have indistinct spines on the proximal part of the proximal ray. The proximal rays are longer, averaging 1.24 × the length of tangential rays. Hypoatrial pentactins of the body (Fig. <xref ref-type="fig" rid="F13">13B</xref>) are regular and spined on both ray-ends and 61% of them on the proximal part of the proximal rays. The proximal ray is longer, averaging 1.62 × the length of tangential rays. Hypodermal pentactins of the stalk (Fig. <xref ref-type="fig" rid="F13">13C</xref>) are regular in shape but significantly smaller than those of the body; they are spined only on ray ends. Tangential and proximal rays are approximately equal in length. Choanosomal hexactins (Fig. <xref ref-type="fig" rid="F13">13D</xref>) are restricted to the body; rays are smooth, and spines are restricted to the ray ends except where the ray is exceptionally short. These hexactins occur in two forms, one with a short spiny ray (upper figure) and the other with all rays approximately equal in length (lower figure). Choanosomal diactins (Fig. <xref ref-type="fig" rid="F13">13E</xref>) are straight or slightly curved and are smooth except for ends on which they have small but detectable central swellings. Dermal pinular hexactins of the body (Fig. <xref ref-type="fig" rid="F13">13F</xref>) have bushy, nearly cylindrical pinular rays with a short, thick, rounded apical tip. Tangential and proximal rays are entirely spined and approximately similar in size and shape. Very rarely, these and pinules of other body surfaces are pentactine with only a round nub in place of the proximal ray. Atrial pinular hexactins of the body (Fig. <xref ref-type="fig" rid="F13">13G</xref>) have pinular rays that taper in length of scales at both ray ends, resulting in fusiform shape. The pinular ray has a thick and rounded tip. Tangential and proximal rays are entirely spined and similar in size and shape. Stalk pinular hexactins (Fig. <xref ref-type="fig" rid="F12">12H</xref>) have a pinular ray that is squat and slightly wider than those of the body spicules. Scale lengths taper basally and apically and again the apex of the pinule is a blunt, thick cap. Tangential and proximal rays are entirely spined and similar in size and shape.</p><table-wrap id="T6" position="float" orientation="portrait"><label>Table 6.</label><caption><p>Spicule dimensions (µm) of <tp:taxon-name><tp:taxon-name-part taxon-name-part-type="genus" reg="Caulophacus">Caulophacus</tp:taxon-name-part> (<tp:taxon-name-part taxon-name-part-type="subgenus" reg="Caulophacus">Caulophacus</tp:taxon-name-part>) <tp:taxon-name-part taxon-name-part-type="species" reg="discohexaster">discohexaster</tp:taxon-name-part></tp:taxon-name> Tabachnick &amp; Lévi, 2004, <named-content xmlns:xlink="http://www.w3.org/1999/xlink" content-type="dwc:institutional_code" xlink:type="simple">NIWA</named-content> 126342.</p></caption><table id="TID0EALAK" rules="all"><tbody><tr><th rowspan="1" colspan="1">Parameter</th><th rowspan="1" colspan="1">mean</th><th rowspan="1" colspan="1">s.d.</th><th rowspan="1" colspan="1">range</th><th rowspan="1" colspan="1">no.</th></tr><tr><td rowspan="1" colspan="5">Hypodermal body pentactin</td></tr><tr><td rowspan="1" colspan="1">tangential ray length</td><td rowspan="1" colspan="1">484</td><td rowspan="1" colspan="1">83</td><td rowspan="1" colspan="1">235–637</td><td rowspan="1" colspan="1">76</td></tr><tr><td rowspan="1" colspan="1">tangential ray width</td><td rowspan="1" colspan="1">33.9</td><td rowspan="1" colspan="1">5.3</td><td rowspan="1" colspan="1">13.0–43.4</td><td rowspan="1" colspan="1">79</td></tr><tr><td rowspan="1" colspan="1">proximal ray length</td><td rowspan="1" colspan="1">602</td><td rowspan="1" colspan="1">214</td><td rowspan="1" colspan="1">256–967</td><td rowspan="1" colspan="1">56</td></tr><tr><td rowspan="1" colspan="1">proximal ray width</td><td rowspan="1" colspan="1">38.5</td><td rowspan="1" colspan="1">5.9</td><td rowspan="1" colspan="1">18.0–52.0</td><td rowspan="1" colspan="1">72</td></tr><tr><td rowspan="1" colspan="5">Hypoatrial body pentactin</td></tr><tr><td rowspan="1" colspan="1">tangential ray length</td><td rowspan="1" colspan="1">495</td><td rowspan="1" colspan="1">81</td><td rowspan="1" colspan="1">318–668</td><td rowspan="1" colspan="1">61</td></tr><tr><td rowspan="1" colspan="1">tangential ray width</td><td rowspan="1" colspan="1">31.3</td><td rowspan="1" colspan="1">5.2</td><td rowspan="1" colspan="1">18.3–41.3</td><td rowspan="1" colspan="1">62</td></tr><tr><td rowspan="1" colspan="1">proximal ray length (mm)</td><td rowspan="1" colspan="1">804</td><td rowspan="1" colspan="1">173</td><td rowspan="1" colspan="1">213–1088</td><td rowspan="1" colspan="1">57</td></tr><tr><td rowspan="1" colspan="1">proximal ray width</td><td rowspan="1" colspan="1">35.8</td><td rowspan="1" colspan="1">6.3</td><td rowspan="1" colspan="1">6.8–50.5</td><td rowspan="1" colspan="1">60</td></tr><tr><td rowspan="1" colspan="5">Hypodermal stalk pentactin</td></tr><tr><td rowspan="1" colspan="1">tangential ray length (mm)</td><td rowspan="1" colspan="1">289</td><td rowspan="1" colspan="1">46</td><td rowspan="1" colspan="1">174–415</td><td rowspan="1" colspan="1">100</td></tr><tr><td rowspan="1" colspan="1">tangential ray width</td><td rowspan="1" colspan="1">22.7</td><td rowspan="1" colspan="1">3.5</td><td rowspan="1" colspan="1">14.0–32.0</td><td rowspan="1" colspan="1">64</td></tr><tr><td rowspan="1" colspan="1">proximal ray length (mm)</td><td rowspan="1" colspan="1">296</td><td rowspan="1" colspan="1">32</td><td rowspan="1" colspan="1">205–355</td><td rowspan="1" colspan="1">43</td></tr><tr><td rowspan="1" colspan="1">proximal ray width</td><td rowspan="1" colspan="1">25.4</td><td rowspan="1" colspan="1">3.8</td><td rowspan="1" colspan="1">14.7–33.3</td><td rowspan="1" colspan="1">50</td></tr><tr><td rowspan="1" colspan="5">Choanosomal hexactin ray</td></tr><tr><td rowspan="1" colspan="1">length (mm)</td><td rowspan="1" colspan="1">1.1</td><td rowspan="1" colspan="1">0.5</td><td rowspan="1" colspan="1">0.5–2.1</td><td rowspan="1" colspan="1">53</td></tr><tr><td rowspan="1" colspan="1">width</td><td rowspan="1" colspan="1">48.4</td><td rowspan="1" colspan="1">13.7</td><td rowspan="1" colspan="1">17.6–78.5</td><td rowspan="1" colspan="1">53</td></tr><tr><td rowspan="1" colspan="5">Choanosomal diactin</td></tr><tr><td rowspan="1" colspan="1">length (mm)</td><td rowspan="1" colspan="1">1.6</td><td rowspan="1" colspan="1">0.5</td><td rowspan="1" colspan="1">0.7–2.9</td><td rowspan="1" colspan="1">52</td></tr><tr><td rowspan="1" colspan="1">width</td><td rowspan="1" colspan="1">7.7</td><td rowspan="1" colspan="1">2.1</td><td rowspan="1" colspan="1">4.6–13.3</td><td rowspan="1" colspan="1">52</td></tr><tr><td rowspan="1" colspan="5">Body dermal pinular hexactin</td></tr><tr><td rowspan="1" colspan="1">pinular ray length</td><td rowspan="1" colspan="1">200</td><td rowspan="1" colspan="1">28</td><td rowspan="1" colspan="1">158–241</td><td rowspan="1" colspan="1">52</td></tr><tr><td rowspan="1" colspan="1">basal ray width</td><td rowspan="1" colspan="1">16.6</td><td rowspan="1" colspan="1">2.2</td><td rowspan="1" colspan="1">11.3–21.4</td><td rowspan="1" colspan="1">51</td></tr><tr><td rowspan="1" colspan="1">maximum ray width</td><td rowspan="1" colspan="1">49.7</td><td rowspan="1" colspan="1">6.2</td><td rowspan="1" colspan="1">36.6–70.6</td><td rowspan="1" colspan="1">52</td></tr><tr><td rowspan="1" colspan="1">tangential ray length</td><td rowspan="1" colspan="1">84.0</td><td rowspan="1" colspan="1">18.5</td><td rowspan="1" colspan="1">51.8–115.1</td><td rowspan="1" colspan="1">52</td></tr><tr><td rowspan="1" colspan="1">ray width</td><td rowspan="1" colspan="1">12.5</td><td rowspan="1" colspan="1">2.0</td><td rowspan="1" colspan="1">8.6–17.1</td><td rowspan="1" colspan="1">52</td></tr><tr><td rowspan="1" colspan="1">proximal ray length</td><td rowspan="1" colspan="1">80.9</td><td rowspan="1" colspan="1">14.1</td><td rowspan="1" colspan="1">47.7–111.5</td><td rowspan="1" colspan="1">50</td></tr><tr><td rowspan="1" colspan="1">ray width</td><td rowspan="1" colspan="1">12.4</td><td rowspan="1" colspan="1">2.3</td><td rowspan="1" colspan="1">8.8–17.3</td><td rowspan="1" colspan="1">52</td></tr><tr><td rowspan="1" colspan="5">Body atrial pinular hexactin</td></tr><tr><td rowspan="1" colspan="1">pinular ray length</td><td rowspan="1" colspan="1">242</td><td rowspan="1" colspan="1">17</td><td rowspan="1" colspan="1">180–264</td><td rowspan="1" colspan="1">51</td></tr><tr><td rowspan="1" colspan="1">basal ray width</td><td rowspan="1" colspan="1">14.7</td><td rowspan="1" colspan="1">1.6</td><td rowspan="1" colspan="1">11.3–17.9</td><td rowspan="1" colspan="1">51</td></tr><tr><td rowspan="1" colspan="1">maximum ray width</td><td rowspan="1" colspan="1">49.9</td><td rowspan="1" colspan="1">5.7</td><td rowspan="1" colspan="1">37.0–61.4</td><td rowspan="1" colspan="1">51</td></tr><tr><td rowspan="1" colspan="1">tangential ray length</td><td rowspan="1" colspan="1">71.2</td><td rowspan="1" colspan="1">9.5</td><td rowspan="1" colspan="1">53.2–100.0</td><td rowspan="1" colspan="1">51</td></tr><tr><td rowspan="1" colspan="1">ray width</td><td rowspan="1" colspan="1">10.7</td><td rowspan="1" colspan="1">1.6</td><td rowspan="1" colspan="1">7.514.3</td><td rowspan="1" colspan="1">51</td></tr><tr><td rowspan="1" colspan="1">proximal ray length</td><td rowspan="1" colspan="1">71.2</td><td rowspan="1" colspan="1">8.1</td><td rowspan="1" colspan="1">39.9–88.5</td><td rowspan="1" colspan="1">51</td></tr><tr><td rowspan="1" colspan="1">ray width</td><td rowspan="1" colspan="1">10.4</td><td rowspan="1" colspan="1">1.6</td><td rowspan="1" colspan="1">7.6–14.9</td><td rowspan="1" colspan="1">51</td></tr><tr><td rowspan="1" colspan="5">Stalk dermal pinular hexactin</td></tr><tr><td rowspan="1" colspan="1">pinular ray length</td><td rowspan="1" colspan="1">170</td><td rowspan="1" colspan="1">15</td><td rowspan="1" colspan="1">131–198</td><td rowspan="1" colspan="1">51</td></tr><tr><td rowspan="1" colspan="1">basal ray width</td><td rowspan="1" colspan="1">16.2</td><td rowspan="1" colspan="1">1.9</td><td rowspan="1" colspan="1">11.2–20.6</td><td rowspan="1" colspan="1">51</td></tr><tr><td rowspan="1" colspan="1">maximum ray width</td><td rowspan="1" colspan="1">54.8</td><td rowspan="1" colspan="1">5.8</td><td rowspan="1" colspan="1">43.9–69.2</td><td rowspan="1" colspan="1">51</td></tr><tr><td rowspan="1" colspan="1">tangential ray length</td><td rowspan="1" colspan="1">59.1</td><td rowspan="1" colspan="1">8.4</td><td rowspan="1" colspan="1">7.5–15.8</td><td rowspan="1" colspan="1">51</td></tr><tr><td rowspan="1" colspan="1">ray width</td><td rowspan="1" colspan="1">12.0</td><td rowspan="1" colspan="1">1.9</td><td rowspan="1" colspan="1">7.5–15.8</td><td rowspan="1" colspan="1">51</td></tr><tr><td rowspan="1" colspan="1">proximal ray length</td><td rowspan="1" colspan="1">63.8</td><td rowspan="1" colspan="1">6.5</td><td rowspan="1" colspan="1">47.9–88.7</td><td rowspan="1" colspan="1">48</td></tr><tr><td rowspan="1" colspan="1">ray width</td><td rowspan="1" colspan="1">11.4</td><td rowspan="1" colspan="1">1.6</td><td rowspan="1" colspan="1">8.4–14.6</td><td rowspan="1" colspan="1">51</td></tr><tr><td rowspan="1" colspan="5">Discohexactin</td></tr><tr><td rowspan="1" colspan="1">diameter</td><td rowspan="1" colspan="1">131</td><td rowspan="1" colspan="1">21</td><td rowspan="1" colspan="1">75–163</td><td rowspan="1" colspan="1">51</td></tr><tr><td rowspan="1" colspan="1">ray width</td><td rowspan="1" colspan="1">4.7</td><td rowspan="1" colspan="1">1.1</td><td rowspan="1" colspan="1">2.5–7.6</td><td rowspan="1" colspan="1">51</td></tr><tr><td rowspan="1" colspan="5">Hemidiscohexaster</td></tr><tr><td rowspan="1" colspan="1">diameter</td><td rowspan="1" colspan="1">119</td><td rowspan="1" colspan="1">14</td><td rowspan="1" colspan="1">90–150</td><td rowspan="1" colspan="1">52</td></tr><tr><td rowspan="1" colspan="1">primary ray length</td><td rowspan="1" colspan="1">7.3</td><td rowspan="1" colspan="1">1.3</td><td rowspan="1" colspan="1">4.0–10.0</td><td rowspan="1" colspan="1">51</td></tr><tr><td rowspan="1" colspan="1">secondary ray length</td><td rowspan="1" colspan="1">52.7</td><td rowspan="1" colspan="1">7.2</td><td rowspan="1" colspan="1">34.4–69.9</td><td rowspan="1" colspan="1">52</td></tr><tr><td rowspan="1" colspan="5">Discohexaster</td></tr><tr><td rowspan="1" colspan="1">diameter</td><td rowspan="1" colspan="1">108</td><td rowspan="1" colspan="1">18</td><td rowspan="1" colspan="1">55–143</td><td rowspan="1" colspan="1">52</td></tr><tr><td rowspan="1" colspan="1">primary ray length</td><td rowspan="1" colspan="1">7.0</td><td rowspan="1" colspan="1">1.7</td><td rowspan="1" colspan="1">3.1–10.7</td><td rowspan="1" colspan="1">51</td></tr><tr><td rowspan="1" colspan="1">secondary ray length</td><td rowspan="1" colspan="1">47.4</td><td rowspan="1" colspan="1">7.8</td><td rowspan="1" colspan="1">22.4–60.3</td><td rowspan="1" colspan="1">52</td></tr></tbody></table></table-wrap><fig id="F13" position="float" orientation="portrait"><object-id xmlns:xlink="http://www.w3.org/1999/xlink" content-type="doi" xlink:type="simple">10.3897/zookeys.1060.63307.figure13</object-id><object-id xmlns:xlink="http://www.w3.org/1999/xlink" content-type="arpha" xlink:type="simple">C5DA1A9F-5CD9-52BC-A9C1-6BD00CCF5801</object-id><label>Figure 13.</label><caption><p><tp:taxon-name><tp:taxon-name-part taxon-name-part-type="genus" reg="Caulophacus">Caulophacus</tp:taxon-name-part> (<tp:taxon-name-part taxon-name-part-type="subgenus" reg="Caulophacus">Caulophacus</tp:taxon-name-part>) <tp:taxon-name-part taxon-name-part-type="species" reg="discohexaster">discohexaster</tp:taxon-name-part></tp:taxon-name> Tabachnick &amp; Lévi, 2004, <named-content xmlns:xlink="http://www.w3.org/1999/xlink" content-type="dwc:institutional_code" xlink:type="simple">NIWA</named-content> 126342, spicules: <bold>A</bold> hypodermal body pentactin; whole and enlarged tangential and proximal ray ends <bold>B</bold> hypoatrial body pentactin; whole and enlarged tangential and proximal ray ends <bold>C</bold> hypodermal stalk pentactin; whole and enlarged tangential and proximal ray ends <bold>D</bold> choanosomal hexactins; two whole and enlarged ray end <bold>E</bold> choanosomal diactins; two whole and four enlarged ends and one central swelling <bold>F</bold> dermal body pinular hexactin <bold>G</bold> atrial body pinular hexactin <bold>H</bold> stalk dermal pinular hexactin <bold>I</bold> discohexactin <bold>J</bold> hemidiscohexaster <bold>K</bold><tp:taxon-name><tp:taxon-name-part taxon-name-part-type="genus" reg="Caulophacus"/><tp:taxon-name-part taxon-name-part-type="species" reg="discohexaster">discohexaster</tp:taxon-name-part></tp:taxon-name> and magnified terminal ray and terminal disc. Scale bars in <bold>A</bold> apply to <bold>B</bold> and <bold>C</bold>; scale bar is the same for <bold>F–H, I–K</bold>.</p></caption><graphic xmlns:xlink="http://www.w3.org/1999/xlink" xlink:href="zookeys-1060-033-g013.jpg" position="float" orientation="portrait" xlink:type="simple" id="oo_589693.jpg"><uri content-type="original_file" xlink:type="simple">https://binary.pensoft.net/fig/589693</uri></graphic></fig><p>Microscleres (Fig. <xref ref-type="fig" rid="F13">13</xref>; Table <xref ref-type="table" rid="T6">6</xref>) are discohexactins (43% of 221 assessed), hemidiscohexactins (54.7%), and discohexasters (2.3%); all are thick-rayed forms. Discohexactins (Fig. <xref ref-type="fig" rid="F13">13I</xref>) have rays ornamented with large, reclined spines and a terminal disc with 5 (4–7) marginal teeth. Hemidiscohexasters (Fig. <xref ref-type="fig" rid="F13">13J</xref>) are similar with at least one ray being branched and at least one ray being unbranched; the total number of rays is 9.4 (7–13). Terminal discs are similar to discohexactins. Discohexasters (Fig. <xref ref-type="fig" rid="F13">13K</xref>) have all primary rays branched varying from 2–6 terminal rays on each primary ray. Terminal discs have 3–8 marginal teeth.</p></tp:treatment-sec><tp:treatment-sec sec-type="remarks" id="SECID0ECDAK"><title>Remarks.</title><p>The morphological characters of the two New Zealand specimens place them clearly in subgenus <tp:taxon-name><tp:taxon-name-part taxon-name-part-type="genus" reg="Caulophacus">Caulophacus</tp:taxon-name-part> (<tp:taxon-name-part taxon-name-part-type="subgenus" reg="Caulophacus">Caulophacus</tp:taxon-name-part>)</tp:taxon-name>, of which there are 22 recognised species. Table <xref ref-type="table" rid="T7">7</xref> compares the key morphological characters that differentiate them from each other and from the New Zealand specimens, <named-content xmlns:xlink="http://www.w3.org/1999/xlink" content-type="dwc:institutional_code" xlink:type="simple">NIWA</named-content> 126342 and <named-content xmlns:xlink="http://www.w3.org/1999/xlink" content-type="dwc:institutional_code" xlink:type="simple">NIWA</named-content> 126343. We admit that some of these differences are subjective and the list is not exhaustive. Table <xref ref-type="table" rid="T7">7</xref> shows only a single species, <tp:taxon-name><tp:taxon-name-part taxon-name-part-type="genus" reg="Caulophacus">C.</tp:taxon-name-part> (<tp:taxon-name-part taxon-name-part-type="subgenus" reg="Caulophacus">C.</tp:taxon-name-part>) <tp:taxon-name-part taxon-name-part-type="species" reg="discohexaster">discohexaster</tp:taxon-name-part></tp:taxon-name>, that has a single morphological difference from the specimens described here, i.e., the visual impression of the dermal pinule (<xref ref-type="bibr" rid="B37">Tabachnick and Lévi 2004</xref>: 51, fig. 24A). Measurement of the dermal pinule in that figure shows that the figured pinular ray is too wide (84 µm) to fit within the data given for the pinular ray of the dermal hexactin given there (106–220 µm/30–46 µm). Removing this illustration error from the list results in no differences between the New Zealand specimens and the type material described by <xref ref-type="bibr" rid="B37">Tabachnick and Lévi (2004)</xref> from New Caledonia; therefore, we assign the specimens to that species.</p><table-wrap id="T7" position="float" orientation="portrait"><label>Table 7.</label><caption><p>Comparison of the key morphological characters that differentiate the 24 species of <tp:taxon-name><tp:taxon-name-part taxon-name-part-type="genus" reg="Caulophacus">Caulophacus</tp:taxon-name-part> (<tp:taxon-name-part taxon-name-part-type="subgenus" reg="Caulophacus">Caulophacus</tp:taxon-name-part>)</tp:taxon-name> from each other and from New Zealand specimens of <tp:taxon-name><tp:taxon-name-part taxon-name-part-type="genus" reg="Caulophacus">Caulophacus</tp:taxon-name-part> (<tp:taxon-name-part taxon-name-part-type="subgenus" reg="Caulophacus">Caulophacus</tp:taxon-name-part>) <tp:taxon-name-part taxon-name-part-type="species" reg="discohexaster">discohexaster</tp:taxon-name-part></tp:taxon-name> Tabachnick &amp; Lévi, 2004) (<named-content xmlns:xlink="http://www.w3.org/1999/xlink" content-type="dwc:institutional_code" xlink:type="simple">NIWA</named-content> 126342 and <named-content xmlns:xlink="http://www.w3.org/1999/xlink" content-type="dwc:institutional_code" xlink:type="simple">NIWA</named-content> 126343).</p></caption><table id="TID0E4PBK" rules="all"><tbody><tr><th rowspan="1" colspan="1">taxa</th><th rowspan="1" colspan="1">location</th><th rowspan="1" colspan="1">body shape differs radically</th><th rowspan="1" colspan="1">dermal pinule differs visually in shape</th><th rowspan="1" colspan="1">atrial pinule differs visually in shape</th><th rowspan="1" colspan="1">stalk pinule differs visually in shape</th><th rowspan="1" colspan="1">dermal pinule, 2 or more forms</th><th rowspan="1" colspan="1">dermal, atrial or stalk pinules mostly pentactins</th><th rowspan="1" colspan="1">dermal, atrial or stalk pinules exclusively pentactins</th><th rowspan="1" colspan="1">dermal pinule ray is much shorter</th><th rowspan="1" colspan="1">atrial pinule ray is much shorter</th><th rowspan="1" colspan="1">dermal and atrial pinules, basal rays of nearly smooth</th><th rowspan="1" colspan="1">choanosomal hexactins, some or all are centrally spined</th><th rowspan="1" colspan="1">hypodermal pentactins, some or all are centrally spined</th><th rowspan="1" colspan="1">hypodermal pentactins are very small</th><th rowspan="1" colspan="1">hypodermal pentactins of stalk, atrial pinules are mostly pentactins</th><th rowspan="1" colspan="1">hypodermal pentactins of stalk, some or all are centrally spined</th><th rowspan="1" colspan="1">hypoatrial pentactins tangential rays, some or all centrally spined</th><th rowspan="1" colspan="1">hypoatrial pentactins very small</th><th rowspan="1" colspan="1">microsclere hemidiscohexasters absent</th><th rowspan="1" colspan="1">microsclere discohexasters absent</th><th rowspan="1" colspan="1">microsclere discohexactins absent</th><th rowspan="1" colspan="1">microsclere discohexasters include thin-rayed forms</th><th rowspan="1" colspan="1">microsclere discohexasters in two or more forms</th><th rowspan="1" colspan="1">microsclere oxy-tipped forms present</th></tr><tr><td rowspan="1" colspan="1">
                        <italic><tp:taxon-name>
                            <tp:taxon-name-part taxon-name-part-type="genus" reg="Caulophacus"/>
                            <tp:taxon-name-part taxon-name-part-type="subgenus" reg="Caulophacus"/>
                            <tp:taxon-name-part taxon-name-part-type="species" reg="abyssalis">abyssalis</tp:taxon-name-part>
                          </tp:taxon-name></italic>
                      </td><td rowspan="1" colspan="1">Argentine Basin</td><td rowspan="1" colspan="1"/><td rowspan="1" colspan="1">x</td><td rowspan="1" colspan="1"/><td rowspan="1" colspan="1"/><td rowspan="1" colspan="1">x</td><td rowspan="1" colspan="1"/><td rowspan="1" colspan="1"/><td rowspan="1" colspan="1"/><td rowspan="1" colspan="1"/><td rowspan="1" colspan="1"/><td rowspan="1" colspan="1">x</td><td rowspan="1" colspan="1">x</td><td rowspan="1" colspan="1"/><td rowspan="1" colspan="1"/><td rowspan="1" colspan="1"/><td rowspan="1" colspan="1"/><td rowspan="1" colspan="1"/><td rowspan="1" colspan="1">x</td><td rowspan="1" colspan="1"/><td rowspan="1" colspan="1"/><td rowspan="1" colspan="1"/><td rowspan="1" colspan="1"/><td rowspan="1" colspan="1"/></tr><tr><td rowspan="1" colspan="1">
                        <italic><tp:taxon-name>
                            <tp:taxon-name-part taxon-name-part-type="genus" reg="Caulophacus"/>
                            <tp:taxon-name-part taxon-name-part-type="subgenus" reg="Caulophacus"/>
                            <tp:taxon-name-part taxon-name-part-type="species" reg="adakensis">adakensis</tp:taxon-name-part>
                          </tp:taxon-name></italic>
                      </td><td rowspan="1" colspan="1">Aleutian Islands</td><td rowspan="1" colspan="1"/><td rowspan="1" colspan="1"/><td rowspan="1" colspan="1"/><td rowspan="1" colspan="1"/><td rowspan="1" colspan="1"/><td rowspan="1" colspan="1"/><td rowspan="1" colspan="1"/><td rowspan="1" colspan="1"/><td rowspan="1" colspan="1"/><td rowspan="1" colspan="1"/><td rowspan="1" colspan="1">x</td><td rowspan="1" colspan="1">x</td><td rowspan="1" colspan="1"/><td rowspan="1" colspan="1"/><td rowspan="1" colspan="1"/><td rowspan="1" colspan="1">x</td><td rowspan="1" colspan="1"/><td rowspan="1" colspan="1"/><td rowspan="1" colspan="1"/><td rowspan="1" colspan="1"/><td rowspan="1" colspan="1"/><td rowspan="1" colspan="1"/><td rowspan="1" colspan="1"/></tr><tr><td rowspan="1" colspan="1">
                        <italic><tp:taxon-name>
                            <tp:taxon-name-part taxon-name-part-type="genus" reg="Caulophacus"/>
                            <tp:taxon-name-part taxon-name-part-type="subgenus" reg="Caulophacus"/>
                            <tp:taxon-name-part taxon-name-part-type="species" reg="agassizi">agassizi</tp:taxon-name-part>
                          </tp:taxon-name></italic>
                      </td><td rowspan="1" colspan="1">Gulf of Maine/Bay of Fundy</td><td rowspan="1" colspan="1"/><td rowspan="1" colspan="1">x</td><td rowspan="1" colspan="1">x</td><td rowspan="1" colspan="1"/><td rowspan="1" colspan="1"/><td rowspan="1" colspan="1">x</td><td rowspan="1" colspan="1"/><td rowspan="1" colspan="1"/><td rowspan="1" colspan="1"/><td rowspan="1" colspan="1"/><td rowspan="1" colspan="1">x</td><td rowspan="1" colspan="1">x</td><td rowspan="1" colspan="1"/><td rowspan="1" colspan="1"/><td rowspan="1" colspan="1"/><td rowspan="1" colspan="1">x</td><td rowspan="1" colspan="1"/><td rowspan="1" colspan="1">x</td><td rowspan="1" colspan="1"/><td rowspan="1" colspan="1"/><td rowspan="1" colspan="1"/><td rowspan="1" colspan="1"/><td rowspan="1" colspan="1"/></tr><tr><td rowspan="1" colspan="1">
                        <italic><tp:taxon-name>
                            <tp:taxon-name-part taxon-name-part-type="genus" reg="Caulophacus"/>
                            <tp:taxon-name-part taxon-name-part-type="subgenus" reg="Caulophacus"/>
                            <tp:taxon-name-part taxon-name-part-type="species" reg="antarcticus">antarcticus</tp:taxon-name-part>
                          </tp:taxon-name></italic>
                      </td><td rowspan="1" colspan="1">East Antarctic Wilkes Land</td><td rowspan="1" colspan="1"/><td rowspan="1" colspan="1">x</td><td rowspan="1" colspan="1">x</td><td rowspan="1" colspan="1"/><td rowspan="1" colspan="1"/><td rowspan="1" colspan="1">x</td><td rowspan="1" colspan="1"/><td rowspan="1" colspan="1"/><td rowspan="1" colspan="1"/><td rowspan="1" colspan="1"/><td rowspan="1" colspan="1"/><td rowspan="1" colspan="1"/><td rowspan="1" colspan="1">x</td><td rowspan="1" colspan="1"/><td rowspan="1" colspan="1"/><td rowspan="1" colspan="1"/><td rowspan="1" colspan="1">x</td><td rowspan="1" colspan="1"/><td rowspan="1" colspan="1">x</td><td rowspan="1" colspan="1"/><td rowspan="1" colspan="1"/><td rowspan="1" colspan="1"/><td rowspan="1" colspan="1"/></tr><tr><td rowspan="1" colspan="1">
                        <italic><tp:taxon-name>
                            <tp:taxon-name-part taxon-name-part-type="genus" reg="Caulophacus"/>
                            <tp:taxon-name-part taxon-name-part-type="subgenus" reg="Caulophacus"/>
                            <tp:taxon-name-part taxon-name-part-type="species" reg="arcticus">arcticus</tp:taxon-name-part>
                          </tp:taxon-name></italic>
                      </td><td rowspan="1" colspan="1">Greenland and Arctic Ocean</td><td rowspan="1" colspan="1"/><td rowspan="1" colspan="1">x</td><td rowspan="1" colspan="1">x</td><td rowspan="1" colspan="1"/><td rowspan="1" colspan="1"/><td rowspan="1" colspan="1"/><td rowspan="1" colspan="1"/><td rowspan="1" colspan="1">x</td><td rowspan="1" colspan="1"/><td rowspan="1" colspan="1"/><td rowspan="1" colspan="1"/><td rowspan="1" colspan="1">x</td><td rowspan="1" colspan="1"/><td rowspan="1" colspan="1">x</td><td rowspan="1" colspan="1"/><td rowspan="1" colspan="1">x</td><td rowspan="1" colspan="1"/><td rowspan="1" colspan="1"/><td rowspan="1" colspan="1"/><td rowspan="1" colspan="1"/><td rowspan="1" colspan="1">x</td><td rowspan="1" colspan="1"/><td rowspan="1" colspan="1"/></tr><tr><td rowspan="1" colspan="1">
                        <italic><tp:taxon-name>
                            <tp:taxon-name-part taxon-name-part-type="genus" reg="Caulophacus"/>
                            <tp:taxon-name-part taxon-name-part-type="subgenus" reg="Caulophacus"/>
                            <tp:taxon-name-part taxon-name-part-type="species" reg="basispinosus">basispinosus</tp:taxon-name-part>
                          </tp:taxon-name></italic>
                      </td><td rowspan="1" colspan="1">Indian Ocean</td><td rowspan="1" colspan="1"/><td rowspan="1" colspan="1"/><td rowspan="1" colspan="1"/><td rowspan="1" colspan="1"/><td rowspan="1" colspan="1"/><td rowspan="1" colspan="1">x</td><td rowspan="1" colspan="1"/><td rowspan="1" colspan="1"/><td rowspan="1" colspan="1"/><td rowspan="1" colspan="1"/><td rowspan="1" colspan="1">x</td><td rowspan="1" colspan="1">x</td><td rowspan="1" colspan="1"/><td rowspan="1" colspan="1"/><td rowspan="1" colspan="1"/><td rowspan="1" colspan="1">x</td><td rowspan="1" colspan="1"/><td rowspan="1" colspan="1">x</td><td rowspan="1" colspan="1">x</td><td rowspan="1" colspan="1"/><td rowspan="1" colspan="1"/><td rowspan="1" colspan="1"/><td rowspan="1" colspan="1">x</td></tr><tr><td rowspan="1" colspan="1">
                        <italic><tp:taxon-name>
                            <tp:taxon-name-part taxon-name-part-type="genus" reg="Caulophacus"/>
                            <tp:taxon-name-part taxon-name-part-type="subgenus" reg="Caulophacus"/>
                            <tp:taxon-name-part taxon-name-part-type="species" reg="chilense">chilense</tp:taxon-name-part>
                          </tp:taxon-name></italic>
                      </td><td rowspan="1" colspan="1">Central Chile</td><td rowspan="1" colspan="1">x</td><td rowspan="1" colspan="1"/><td rowspan="1" colspan="1"/><td rowspan="1" colspan="1"/><td rowspan="1" colspan="1"/><td rowspan="1" colspan="1"/><td rowspan="1" colspan="1"/><td rowspan="1" colspan="1"/><td rowspan="1" colspan="1"/><td rowspan="1" colspan="1"/><td rowspan="1" colspan="1">x</td><td rowspan="1" colspan="1">x</td><td rowspan="1" colspan="1"/><td rowspan="1" colspan="1"/><td rowspan="1" colspan="1"/><td rowspan="1" colspan="1">x</td><td rowspan="1" colspan="1"/><td rowspan="1" colspan="1"/><td rowspan="1" colspan="1"/><td rowspan="1" colspan="1"/><td rowspan="1" colspan="1">x</td><td rowspan="1" colspan="1"/><td rowspan="1" colspan="1">x</td></tr><tr><td rowspan="1" colspan="1">
                        <italic><tp:taxon-name>
                            <tp:taxon-name-part taxon-name-part-type="genus" reg="Caulophacus"/>
                            <tp:taxon-name-part taxon-name-part-type="subgenus" reg="Caulophacus"/>
                            <tp:taxon-name-part taxon-name-part-type="species" reg="cyanae">cyanae</tp:taxon-name-part>
                          </tp:taxon-name></italic>
                      </td><td rowspan="1" colspan="1">Mexican Tropical Pacific</td><td rowspan="1" colspan="1"/><td rowspan="1" colspan="1">x</td><td rowspan="1" colspan="1">x</td><td rowspan="1" colspan="1"/><td rowspan="1" colspan="1"/><td rowspan="1" colspan="1">x</td><td rowspan="1" colspan="1"/><td rowspan="1" colspan="1"/><td rowspan="1" colspan="1"/><td rowspan="1" colspan="1"/><td rowspan="1" colspan="1"/><td rowspan="1" colspan="1">x</td><td rowspan="1" colspan="1"/><td rowspan="1" colspan="1"/><td rowspan="1" colspan="1"/><td rowspan="1" colspan="1"/><td rowspan="1" colspan="1"/><td rowspan="1" colspan="1">x</td><td rowspan="1" colspan="1"/><td rowspan="1" colspan="1"/><td rowspan="1" colspan="1"/><td rowspan="1" colspan="1">x</td><td rowspan="1" colspan="1">x</td></tr><tr><td rowspan="1" colspan="1">
                        <italic><tp:taxon-name>
                            <tp:taxon-name-part taxon-name-part-type="genus" reg="Caulophacus"/>
                            <tp:taxon-name-part taxon-name-part-type="subgenus" reg="Caulophacus"/>
                            <tp:taxon-name-part taxon-name-part-type="species" reg="discohexactinus">discohexactinus</tp:taxon-name-part>
                          </tp:taxon-name></italic>
                      </td><td rowspan="1" colspan="1">Antarctica</td><td rowspan="1" colspan="1"/><td rowspan="1" colspan="1"/><td rowspan="1" colspan="1"/><td rowspan="1" colspan="1"/><td rowspan="1" colspan="1"/><td rowspan="1" colspan="1">x</td><td rowspan="1" colspan="1"/><td rowspan="1" colspan="1"/><td rowspan="1" colspan="1"/><td rowspan="1" colspan="1"/><td rowspan="1" colspan="1"/><td rowspan="1" colspan="1">x</td><td rowspan="1" colspan="1"/><td rowspan="1" colspan="1"/><td rowspan="1" colspan="1"/><td rowspan="1" colspan="1"/><td rowspan="1" colspan="1"/><td rowspan="1" colspan="1">x</td><td rowspan="1" colspan="1"/><td rowspan="1" colspan="1"/><td rowspan="1" colspan="1">x</td><td rowspan="1" colspan="1">x</td><td rowspan="1" colspan="1"/></tr><tr><td rowspan="1" colspan="1">
                        <italic><tp:taxon-name>
                            <tp:taxon-name-part taxon-name-part-type="genus" reg="Caulophacus"/>
                            <tp:taxon-name-part taxon-name-part-type="subgenus" reg="Caulophacus"/>
                            <tp:taxon-name-part taxon-name-part-type="species" reg="discohexaster">discohexaster</tp:taxon-name-part>
                          </tp:taxon-name></italic>
                      </td><td rowspan="1" colspan="1">New Caledonia</td><td rowspan="1" colspan="1"/><td rowspan="1" colspan="1">x</td><td rowspan="1" colspan="1"/><td rowspan="1" colspan="1"/><td rowspan="1" colspan="1"/><td rowspan="1" colspan="1"/><td rowspan="1" colspan="1"/><td rowspan="1" colspan="1"/><td rowspan="1" colspan="1"/><td rowspan="1" colspan="1"/><td rowspan="1" colspan="1"/><td rowspan="1" colspan="1"/><td rowspan="1" colspan="1"/><td rowspan="1" colspan="1"/><td rowspan="1" colspan="1"/><td rowspan="1" colspan="1"/><td rowspan="1" colspan="1"/><td rowspan="1" colspan="1"/><td rowspan="1" colspan="1"/><td rowspan="1" colspan="1"/><td rowspan="1" colspan="1"/><td rowspan="1" colspan="1"/><td rowspan="1" colspan="1"/></tr><tr><td rowspan="1" colspan="1">
                        <italic><tp:taxon-name>
                            <tp:taxon-name-part taxon-name-part-type="genus" reg="Caulophacus"/>
                            <tp:taxon-name-part taxon-name-part-type="subgenus" reg="Caulophacus"/>
                            <tp:taxon-name-part taxon-name-part-type="species" reg="elegans">elegans</tp:taxon-name-part>
                          </tp:taxon-name></italic>
                      </td><td rowspan="1" colspan="1">North Pacific</td><td rowspan="1" colspan="1"/><td rowspan="1" colspan="1">x</td><td rowspan="1" colspan="1">x</td><td rowspan="1" colspan="1"/><td rowspan="1" colspan="1"/><td rowspan="1" colspan="1"/><td rowspan="1" colspan="1"/><td rowspan="1" colspan="1"/><td rowspan="1" colspan="1"/><td rowspan="1" colspan="1">x</td><td rowspan="1" colspan="1"/><td rowspan="1" colspan="1">x</td><td rowspan="1" colspan="1"/><td rowspan="1" colspan="1"/><td rowspan="1" colspan="1"/><td rowspan="1" colspan="1"/><td rowspan="1" colspan="1"/><td rowspan="1" colspan="1"/><td rowspan="1" colspan="1"/><td rowspan="1" colspan="1"/><td rowspan="1" colspan="1"/><td rowspan="1" colspan="1"/><td rowspan="1" colspan="1"/></tr><tr><td rowspan="1" colspan="1">
                        <italic><tp:taxon-name>
                            <tp:taxon-name-part taxon-name-part-type="genus" reg="Caulophacus"/>
                            <tp:taxon-name-part taxon-name-part-type="subgenus" reg="Caulophacus"/>
                            <tp:taxon-name-part taxon-name-part-type="species" reg="galatheae">galatheae</tp:taxon-name-part>
                          </tp:taxon-name></italic>
                      </td><td rowspan="1" colspan="1">Indian Ocean</td><td rowspan="1" colspan="1"/><td rowspan="1" colspan="1"/><td rowspan="1" colspan="1"/><td rowspan="1" colspan="1"/><td rowspan="1" colspan="1"/><td rowspan="1" colspan="1"/><td rowspan="1" colspan="1"/><td rowspan="1" colspan="1">x</td><td rowspan="1" colspan="1"/><td rowspan="1" colspan="1"/><td rowspan="1" colspan="1"/><td rowspan="1" colspan="1">x</td><td rowspan="1" colspan="1"/><td rowspan="1" colspan="1"/><td rowspan="1" colspan="1"/><td rowspan="1" colspan="1"/><td rowspan="1" colspan="1"/><td rowspan="1" colspan="1">x</td><td rowspan="1" colspan="1">x</td><td rowspan="1" colspan="1"/><td rowspan="1" colspan="1"/><td rowspan="1" colspan="1"/><td rowspan="1" colspan="1">x</td></tr><tr><td rowspan="1" colspan="1">
                        <italic><tp:taxon-name>
                            <tp:taxon-name-part taxon-name-part-type="genus" reg="Caulophacus"/>
                            <tp:taxon-name-part taxon-name-part-type="subgenus" reg="Caulophacus"/>
                            <tp:taxon-name-part taxon-name-part-type="species" reg="hadalis">hadalis</tp:taxon-name-part>
                          </tp:taxon-name></italic>
                      </td><td rowspan="1" colspan="1">Southern Kermadec Ridge</td><td rowspan="1" colspan="1"/><td rowspan="1" colspan="1">x</td><td rowspan="1" colspan="1"/><td rowspan="1" colspan="1"/><td rowspan="1" colspan="1"/><td rowspan="1" colspan="1">x</td><td rowspan="1" colspan="1"/><td rowspan="1" colspan="1"/><td rowspan="1" colspan="1"/><td rowspan="1" colspan="1"/><td rowspan="1" colspan="1"/><td rowspan="1" colspan="1"/><td rowspan="1" colspan="1"/><td rowspan="1" colspan="1"/><td rowspan="1" colspan="1">x</td><td rowspan="1" colspan="1"/><td rowspan="1" colspan="1"/><td rowspan="1" colspan="1">x</td><td rowspan="1" colspan="1"/><td rowspan="1" colspan="1"/><td rowspan="1" colspan="1"/><td rowspan="1" colspan="1"/><td rowspan="1" colspan="1"/></tr><tr><td rowspan="1" colspan="1">
                        <italic><tp:taxon-name>
                            <tp:taxon-name-part taxon-name-part-type="genus" reg="Caulophacus"/>
                            <tp:taxon-name-part taxon-name-part-type="subgenus" reg="Caulophacus"/>
                            <tp:taxon-name-part taxon-name-part-type="species" reg="instabilis">instabilis</tp:taxon-name-part>
                          </tp:taxon-name></italic>
                      </td><td rowspan="1" colspan="1">South Orkney Islands</td><td rowspan="1" colspan="1"/><td rowspan="1" colspan="1"/><td rowspan="1" colspan="1"/><td rowspan="1" colspan="1">x</td><td rowspan="1" colspan="1"/><td rowspan="1" colspan="1"/><td rowspan="1" colspan="1"/><td rowspan="1" colspan="1"/><td rowspan="1" colspan="1"/><td rowspan="1" colspan="1"/><td rowspan="1" colspan="1"/><td rowspan="1" colspan="1">x</td><td rowspan="1" colspan="1"/><td rowspan="1" colspan="1"/><td rowspan="1" colspan="1"/><td rowspan="1" colspan="1"/><td rowspan="1" colspan="1"/><td rowspan="1" colspan="1">x</td><td rowspan="1" colspan="1"/><td rowspan="1" colspan="1"/><td rowspan="1" colspan="1"/><td rowspan="1" colspan="1"/><td rowspan="1" colspan="1"/></tr><tr><td rowspan="1" colspan="1">
                        <italic><tp:taxon-name>
                            <tp:taxon-name-part taxon-name-part-type="genus" reg="Caulophacus"/>
                            <tp:taxon-name-part taxon-name-part-type="subgenus" reg="Caulophacus"/>
                            <tp:taxon-name-part taxon-name-part-type="species" reg="latus">latus</tp:taxon-name-part>
                          </tp:taxon-name></italic>
                      </td><td rowspan="1" colspan="1">Crozet Islands</td><td rowspan="1" colspan="1"/><td rowspan="1" colspan="1">x</td><td rowspan="1" colspan="1">x</td><td rowspan="1" colspan="1"/><td rowspan="1" colspan="1"/><td rowspan="1" colspan="1"/><td rowspan="1" colspan="1"/><td rowspan="1" colspan="1">x</td><td rowspan="1" colspan="1"/><td rowspan="1" colspan="1"/><td rowspan="1" colspan="1"/><td rowspan="1" colspan="1">x</td><td rowspan="1" colspan="1"/><td rowspan="1" colspan="1"/><td rowspan="1" colspan="1"/><td rowspan="1" colspan="1"/><td rowspan="1" colspan="1"/><td rowspan="1" colspan="1"/><td rowspan="1" colspan="1"/><td rowspan="1" colspan="1"/><td rowspan="1" colspan="1">x</td><td rowspan="1" colspan="1"/><td rowspan="1" colspan="1">x</td></tr><tr><td rowspan="1" colspan="1">
                        <italic><tp:taxon-name>
                            <tp:taxon-name-part taxon-name-part-type="genus" reg="Caulophacus"/>
                            <tp:taxon-name-part taxon-name-part-type="subgenus" reg="Caulophacus"/>
                            <tp:taxon-name-part taxon-name-part-type="species" reg="oviformis">oviformis</tp:taxon-name-part>
                          </tp:taxon-name></italic>
                      </td><td rowspan="1" colspan="1">East Antarctica</td><td rowspan="1" colspan="1">x</td><td rowspan="1" colspan="1">x</td><td rowspan="1" colspan="1">x</td><td rowspan="1" colspan="1"/><td rowspan="1" colspan="1"/><td rowspan="1" colspan="1"/><td rowspan="1" colspan="1"/><td rowspan="1" colspan="1"/><td rowspan="1" colspan="1"/><td rowspan="1" colspan="1">x</td><td rowspan="1" colspan="1">x</td><td rowspan="1" colspan="1"/><td rowspan="1" colspan="1"/><td rowspan="1" colspan="1"/><td rowspan="1" colspan="1"/><td rowspan="1" colspan="1"/><td rowspan="1" colspan="1"/><td rowspan="1" colspan="1">x</td><td rowspan="1" colspan="1"/><td rowspan="1" colspan="1">x</td><td rowspan="1" colspan="1"/><td rowspan="1" colspan="1"/><td rowspan="1" colspan="1"/></tr><tr><td rowspan="1" colspan="1">
                        <italic><tp:taxon-name>
                            <tp:taxon-name-part taxon-name-part-type="genus" reg="Caulophacus"/>
                            <tp:taxon-name-part taxon-name-part-type="subgenus" reg="Caulophacus"/>
                            <tp:taxon-name-part taxon-name-part-type="species" reg="palmeri">palmeri</tp:taxon-name-part>
                          </tp:taxon-name></italic>
                      </td><td rowspan="1" colspan="1">Drake Passage</td><td rowspan="1" colspan="1"/><td rowspan="1" colspan="1"/><td rowspan="1" colspan="1"/><td rowspan="1" colspan="1"/><td rowspan="1" colspan="1"/><td rowspan="1" colspan="1"/><td rowspan="1" colspan="1"/><td rowspan="1" colspan="1"/><td rowspan="1" colspan="1">x</td><td rowspan="1" colspan="1"/><td rowspan="1" colspan="1"/><td rowspan="1" colspan="1"/><td rowspan="1" colspan="1"/><td rowspan="1" colspan="1"/><td rowspan="1" colspan="1"/><td rowspan="1" colspan="1"/><td rowspan="1" colspan="1"/><td rowspan="1" colspan="1">x</td><td rowspan="1" colspan="1"/><td rowspan="1" colspan="1">x</td><td rowspan="1" colspan="1"/><td rowspan="1" colspan="1"/><td rowspan="1" colspan="1"/></tr><tr><td rowspan="1" colspan="1">
                        <italic><tp:taxon-name>
                            <tp:taxon-name-part taxon-name-part-type="genus" reg="Caulophacus"/>
                            <tp:taxon-name-part taxon-name-part-type="subgenus" reg="Caulophacus"/>
                            <tp:taxon-name-part taxon-name-part-type="species" reg="pipetta">pipetta</tp:taxon-name-part>
                          </tp:taxon-name></italic>
                      </td><td rowspan="1" colspan="1">East Antarctica</td><td rowspan="1" colspan="1">x</td><td rowspan="1" colspan="1">x</td><td rowspan="1" colspan="1">x</td><td rowspan="1" colspan="1"/><td rowspan="1" colspan="1"/><td rowspan="1" colspan="1"/><td rowspan="1" colspan="1"/><td rowspan="1" colspan="1"/><td rowspan="1" colspan="1"/><td rowspan="1" colspan="1">x</td><td rowspan="1" colspan="1"/><td rowspan="1" colspan="1">x</td><td rowspan="1" colspan="1"/><td rowspan="1" colspan="1"/><td rowspan="1" colspan="1"/><td rowspan="1" colspan="1"/><td rowspan="1" colspan="1"/><td rowspan="1" colspan="1"/><td rowspan="1" colspan="1"/><td rowspan="1" colspan="1"/><td rowspan="1" colspan="1">x</td><td rowspan="1" colspan="1">x</td><td rowspan="1" colspan="1"/></tr><tr><td rowspan="1" colspan="1">
                        <italic><tp:taxon-name>
                            <tp:taxon-name-part taxon-name-part-type="genus" reg="Caulophacus"/>
                            <tp:taxon-name-part taxon-name-part-type="subgenus" reg="Caulophacus"/>
                            <tp:taxon-name-part taxon-name-part-type="species" reg="ramosus">ramosus</tp:taxon-name-part>
                          </tp:taxon-name></italic>
                      </td><td rowspan="1" colspan="1">Kermadec Trench</td><td rowspan="1" colspan="1"/><td rowspan="1" colspan="1"/><td rowspan="1" colspan="1"/><td rowspan="1" colspan="1"/><td rowspan="1" colspan="1"/><td rowspan="1" colspan="1"/><td rowspan="1" colspan="1">x</td><td rowspan="1" colspan="1"/><td rowspan="1" colspan="1"/><td rowspan="1" colspan="1"/><td rowspan="1" colspan="1"/><td rowspan="1" colspan="1"/><td rowspan="1" colspan="1"/><td rowspan="1" colspan="1">x</td><td rowspan="1" colspan="1"/><td rowspan="1" colspan="1"/><td rowspan="1" colspan="1"/><td rowspan="1" colspan="1"/><td rowspan="1" colspan="1"/><td rowspan="1" colspan="1"/><td rowspan="1" colspan="1"/><td rowspan="1" colspan="1"/><td rowspan="1" colspan="1"/></tr><tr><td rowspan="1" colspan="1">
                        <italic><tp:taxon-name>
                            <tp:taxon-name-part taxon-name-part-type="genus" reg="Caulophacus"/>
                            <tp:taxon-name-part taxon-name-part-type="subgenus" reg="Caulophacus"/>
                            <tp:taxon-name-part taxon-name-part-type="species" reg="schulzei">schulzei</tp:taxon-name-part>
                          </tp:taxon-name></italic>
                      </td><td rowspan="1" colspan="1">Panama Bight, Pacific Ocean</td><td rowspan="1" colspan="1"/><td rowspan="1" colspan="1"/><td rowspan="1" colspan="1"/><td rowspan="1" colspan="1">x</td><td rowspan="1" colspan="1"/><td rowspan="1" colspan="1"/><td rowspan="1" colspan="1"/><td rowspan="1" colspan="1"/><td rowspan="1" colspan="1"/><td rowspan="1" colspan="1">x</td><td rowspan="1" colspan="1"/><td rowspan="1" colspan="1">x</td><td rowspan="1" colspan="1"/><td rowspan="1" colspan="1"/><td rowspan="1" colspan="1"/><td rowspan="1" colspan="1">x</td><td rowspan="1" colspan="1"/><td rowspan="1" colspan="1"/><td rowspan="1" colspan="1"/><td rowspan="1" colspan="1"/><td rowspan="1" colspan="1">x</td><td rowspan="1" colspan="1">x</td><td rowspan="1" colspan="1"/></tr><tr><td rowspan="1" colspan="1">
                        <italic><tp:taxon-name>
                            <tp:taxon-name-part taxon-name-part-type="genus" reg="Caulophacus"/>
                            <tp:taxon-name-part taxon-name-part-type="subgenus" reg="Caulophacus"/>
                            <tp:taxon-name-part taxon-name-part-type="species" reg="serpens">serpens</tp:taxon-name-part>
                          </tp:taxon-name></italic>
                      </td><td rowspan="1" colspan="1">Kermadec Trench</td><td rowspan="1" colspan="1"/><td rowspan="1" colspan="1"/><td rowspan="1" colspan="1"/><td rowspan="1" colspan="1"/><td rowspan="1" colspan="1"/><td rowspan="1" colspan="1">x</td><td rowspan="1" colspan="1"/><td rowspan="1" colspan="1"/><td rowspan="1" colspan="1"/><td rowspan="1" colspan="1"/><td rowspan="1" colspan="1"/><td rowspan="1" colspan="1"/><td rowspan="1" colspan="1"/><td rowspan="1" colspan="1"/><td rowspan="1" colspan="1"/><td rowspan="1" colspan="1"/><td rowspan="1" colspan="1"/><td rowspan="1" colspan="1"/><td rowspan="1" colspan="1"/><td rowspan="1" colspan="1"/><td rowspan="1" colspan="1"/><td rowspan="1" colspan="1"/><td rowspan="1" colspan="1"/></tr><tr><td rowspan="1" colspan="1">
                        <italic><tp:taxon-name>
                            <tp:taxon-name-part taxon-name-part-type="genus" reg="Caulophacus"/>
                            <tp:taxon-name-part taxon-name-part-type="subgenus" reg="Caulophacus"/>
                            <tp:taxon-name-part taxon-name-part-type="species" reg="scotiae">scotiae</tp:taxon-name-part>
                          </tp:taxon-name></italic>
                      </td><td rowspan="1" colspan="1">Weddell Sea, Antarctica</td><td rowspan="1" colspan="1"/><td rowspan="1" colspan="1">x</td><td rowspan="1" colspan="1">x</td><td rowspan="1" colspan="1"/><td rowspan="1" colspan="1"/><td rowspan="1" colspan="1"/><td rowspan="1" colspan="1"/><td rowspan="1" colspan="1"/><td rowspan="1" colspan="1"/><td rowspan="1" colspan="1"/><td rowspan="1" colspan="1"/><td rowspan="1" colspan="1">x</td><td rowspan="1" colspan="1"/><td rowspan="1" colspan="1"/><td rowspan="1" colspan="1"/><td rowspan="1" colspan="1"/><td rowspan="1" colspan="1"/><td rowspan="1" colspan="1"/><td rowspan="1" colspan="1"/><td rowspan="1" colspan="1"/><td rowspan="1" colspan="1">x</td><td rowspan="1" colspan="1">x</td><td rowspan="1" colspan="1"/></tr><tr><td rowspan="1" colspan="1">
                        <italic><tp:taxon-name>
                            <tp:taxon-name-part taxon-name-part-type="genus" reg="Caulophacus"/>
                            <tp:taxon-name-part taxon-name-part-type="subgenus" reg="Caulophacus"/>
                            <tp:taxon-name-part taxon-name-part-type="species" reg="variens">variens</tp:taxon-name-part>
                          </tp:taxon-name></italic>
                      </td><td rowspan="1" colspan="1">Western Pacific Ocean</td><td rowspan="1" colspan="1"/><td rowspan="1" colspan="1">x</td><td rowspan="1" colspan="1">x</td><td rowspan="1" colspan="1"/><td rowspan="1" colspan="1"/><td rowspan="1" colspan="1"/><td rowspan="1" colspan="1"/><td rowspan="1" colspan="1"/><td rowspan="1" colspan="1"/><td rowspan="1" colspan="1"/><td rowspan="1" colspan="1">x</td><td rowspan="1" colspan="1"/><td rowspan="1" colspan="1"/><td rowspan="1" colspan="1"/><td rowspan="1" colspan="1"/><td rowspan="1" colspan="1"/><td rowspan="1" colspan="1"/><td rowspan="1" colspan="1">x</td><td rowspan="1" colspan="1"/><td rowspan="1" colspan="1"/><td rowspan="1" colspan="1">x</td><td rowspan="1" colspan="1">x</td><td rowspan="1" colspan="1"/></tr><tr><td rowspan="1" colspan="1">
                        <italic><tp:taxon-name>
                            <tp:taxon-name-part taxon-name-part-type="genus" reg="Caulophacus"/>
                            <tp:taxon-name-part taxon-name-part-type="subgenus" reg="Caulophacus"/>
                            <tp:taxon-name-part taxon-name-part-type="species" reg="wilsoni">wilsoni</tp:taxon-name-part>
                          </tp:taxon-name></italic>
                      </td><td rowspan="1" colspan="1">Eastern Pacific Ocean</td><td rowspan="1" colspan="1">x</td><td rowspan="1" colspan="1">x</td><td rowspan="1" colspan="1">x</td><td rowspan="1" colspan="1"/><td rowspan="1" colspan="1"/><td rowspan="1" colspan="1"/><td rowspan="1" colspan="1"/><td rowspan="1" colspan="1"/><td rowspan="1" colspan="1"/><td rowspan="1" colspan="1"/><td rowspan="1" colspan="1"/><td rowspan="1" colspan="1">x</td><td rowspan="1" colspan="1"/><td rowspan="1" colspan="1"/><td rowspan="1" colspan="1"/><td rowspan="1" colspan="1"/><td rowspan="1" colspan="1"/><td rowspan="1" colspan="1">x</td><td rowspan="1" colspan="1"/><td rowspan="1" colspan="1"/><td rowspan="1" colspan="1">x</td><td rowspan="1" colspan="1"/><td rowspan="1" colspan="1"/></tr></tbody></table><table-wrap-foot><fn><p>*Taxonomic authorities have been excluded from this column but are available from <xref ref-type="bibr" rid="B42">van Soest et al. (2021)</xref></p></fn></table-wrap-foot></table-wrap></tp:treatment-sec><ref-list><ref id="B42"><mixed-citation xmlns:xlink="http://www.w3.org/1999/xlink" xlink:type="simple"><person-group><name name-style="western"><surname>van Soest</surname><given-names>RWM</given-names></name><name name-style="western"><surname>Boury-Esnault</surname><given-names>N</given-names></name><name name-style="western"><surname>Hooper</surname><given-names>JNA</given-names></name><name name-style="western"><surname>Rützler</surname><given-names>K</given-names></name><name name-style="western"><surname>de Voogd</surname><given-names>NJ</given-names></name><name name-style="western"><surname>Alvarez</surname><given-names>B</given-names></name><name name-style="western"><surname>Hajdu</surname><given-names>E</given-names></name><name name-style="western"><surname>Pisera</surname><given-names>AB</given-names></name><name name-style="western"><surname>Manconi</surname><given-names>R</given-names></name><name name-style="western"><surname>Schönberg</surname><given-names>C</given-names></name><name name-style="western"><surname>Klautau</surname><given-names>M</given-names></name><name name-style="western"><surname>Kelly</surname><given-names>M</given-names></name><name name-style="western"><surname>Vacelet</surname><given-names>J</given-names></name><name name-style="western"><surname>Dohrmann</surname><given-names>M</given-names></name><name name-style="western"><surname>Díaz</surname><given-names>M-C</given-names></name><name name-style="western"><surname>Cárdenas</surname><given-names>P</given-names></name><name name-style="western"><surname>Carballo</surname><given-names>JL</given-names></name><name name-style="western"><surname>Ríos</surname><given-names>P</given-names></name><name name-style="western"><surname>Downey</surname><given-names>R</given-names></name><name name-style="western"><surname>Morrow</surname><given-names>CC</given-names></name></person-group> (<year>2021</year>) World <tp:taxon-name><tp:taxon-name-part taxon-name-part-type="phylum">Porifera</tp:taxon-name-part></tp:taxon-name> Database. <ext-link xlink:type="simple" ext-link-type="uri" xlink:href="http://www.marinespecies.org/porifera">http://www.marinespecies.org/porifera</ext-link></mixed-citation></ref><ref id="B37"><mixed-citation xmlns:xlink="http://www.w3.org/1999/xlink" xlink:type="simple"><person-group><name name-style="western"><surname>Tabachnick</surname><given-names>KR</given-names></name><name name-style="western"><surname>Lévi</surname><given-names>C</given-names></name></person-group> (<year>2004</year>) <article-title><tp:taxon-name><tp:taxon-name-part taxon-name-part-type="order">Lyssacinosida</tp:taxon-name-part></tp:taxon-name> du Pacifique sud-ouest (<tp:taxon-name><tp:taxon-name-part taxon-name-part-type="phylum">Porifera</tp:taxon-name-part></tp:taxon-name>: <tp:taxon-name><tp:taxon-name-part taxon-name-part-type="class">Hexactinellida</tp:taxon-name-part></tp:taxon-name>).</article-title> In: <person-group><name name-style="western"><surname>Marshall</surname><given-names>B</given-names></name><name name-style="western"><surname>Richer de Forges</surname><given-names>B</given-names></name></person-group> (<role>Eds</role>) <issue-title>Tropical Deep-Sea Benthos. Vol 23.</issue-title><source>Mémoires du Muséum national d’Histoire naturelle</source><volume>191</volume>: <fpage>11</fpage>–<lpage>71</lpage>.</mixed-citation></ref></ref-list></tp:taxon-treatment>
