# Supplementary material for: Rossellid glass sponges (Porifera, Hexactinellida) from New Zealand waters, with description of one new genus and six new species
Source: Zookeys. 2021 Sep 17;1060:33–84. doi: 10.3897/zookeys.1060.63307 (PMC8463523; doi:10.3897/zookeys.1060.63307)
Supplement: XML Treatment for Caulophacus (Caulophacus) serpens [file zookeys.1060.63307-treatment20.xml]

<!DOCTYPE tp:taxon-treatment
  PUBLIC "-//TaxonX//DTD Taxonomic Treatment Publishing DTD v0 20100105//EN" "tax-treatment-NSO.dtd">
<tp:taxon-treatment xmlns:tp="http://www.plazi.org/taxpub"><tp:treatment-meta><kwd-group><label>Taxon classification</label><kwd><named-content xmlns:xlink="http://www.w3.org/1999/xlink" content-type="kingdom">Animalia</named-content></kwd><kwd><named-content xmlns:xlink="http://www.w3.org/1999/xlink" content-type="order">Lyssacinosida</named-content></kwd><kwd><named-content xmlns:xlink="http://www.w3.org/1999/xlink" content-type="family">Rossellidae</named-content></kwd></kwd-group><mixed-citation publication-type="journal"><person-group><name><surname>Reiswig</surname><given-names>Henry M.</given-names></name><name><surname>Dohrmann</surname><given-names>Martin</given-names></name><name><surname>Kelly</surname><given-names>Michelle</given-names></name><name><surname>Mills</surname><given-names>Sadie</given-names></name><name><surname>Schupp</surname><given-names>Peter J.</given-names></name><name><surname>Wörheide</surname><given-names>Gert</given-names></name></person-group><article-title>Rossellid glass sponges (<tp:taxon-name><tp:taxon-name-part taxon-name-part-type="phylum">Porifera</tp:taxon-name-part></tp:taxon-name>, <tp:taxon-name><tp:taxon-name-part taxon-name-part-type="class">Hexactinellida</tp:taxon-name-part></tp:taxon-name>) from New Zealand waters, with description of one new genus and six new species</article-title><source>Zookeys</source><day>17</day><month>9</month><year>2021</year><volume>1060</volume><fpage>33</fpage><lpage>84</lpage><pub-id pub-id-type="doi">10.3897/zookeys.1060.63307</pub-id></mixed-citation></tp:treatment-meta><tp:nomenclature><tp:taxon-name><object-id xmlns:xlink="http://www.w3.org/1999/xlink" content-type="arpha" xlink:type="simple">F8338B31-A2F8-591C-87DA-A811AB9862BB</object-id><tp:taxon-name-part taxon-name-part-type="genus" reg="Caulophacus">Caulophacus</tp:taxon-name-part> (<tp:taxon-name-part taxon-name-part-type="subgenus" reg="Caulophacus">Caulophacus</tp:taxon-name-part>) <tp:taxon-name-part taxon-name-part-type="species" reg="serpens">serpens</tp:taxon-name-part><object-id xmlns:xlink="http://www.w3.org/1999/xlink" content-type="zoobank" xlink:type="simple">http://zoobank.org/BF258FB6-7C4B-4A90-95B9-5E8BF02B8B5A</object-id></tp:taxon-name><tp:taxon-authority>Reiswig, Dohrmann &amp; Kelly</tp:taxon-authority><tp:taxon-status xmlns:xlink="http://www.w3.org/1999/xlink" xlink:type="simple">sp. nov.</tp:taxon-status><xref ref-type="fig" rid="F14">Figs 14</xref><xref ref-type="fig" rid="F15">, 15</xref><xref ref-type="table" rid="T8">; Table 8</xref></tp:nomenclature><tp:treatment-sec sec-type="material" id="SECID0EROCK"><title>Material examined.</title><p><bold><italic>Holotype</italic></bold><named-content xmlns:xlink="http://www.w3.org/1999/xlink" content-type="dwc:institutional_code" xlink:type="simple">NIWA</named-content> 126084, RV Sonne Stn SO254/22ROV06_BIOBOX6, Kermadec Trench slope, <named-content xmlns:xlink="http://www.w3.org/1999/xlink" content-type="dwc:verbatimCoordinates" xlink:type="simple"><named-content content-type="geo-json" specific-use="{&#34;type&#34;:&#34;Point&#34;,&#34;coordinates&#34;:[-176.702000,-29.266000]}" id="NCID0EHPCK" xlink:type="simple">29.266°S, 176.702°W</named-content></named-content>, 4816 m, 04 Feb 2017.</p></tp:treatment-sec><tp:treatment-sec sec-type="distribution" id="SECID0ELPCK"><title>Distribution.</title><p>Known only from the type locality, the Kermadec Trench slope, north of New Zealand (Fig. <xref ref-type="fig" rid="F14">14A</xref>).</p><fig id="F14" position="float" orientation="portrait"><object-id xmlns:xlink="http://www.w3.org/1999/xlink" content-type="doi" xlink:type="simple">10.3897/zookeys.1060.63307.figure14</object-id><object-id xmlns:xlink="http://www.w3.org/1999/xlink" content-type="arpha" xlink:type="simple">1480A2E3-E5BF-5641-BFF4-3B2B95C7F198</object-id><label>Figure 14.</label><caption><p><tp:taxon-name><tp:taxon-name-part taxon-name-part-type="genus" reg="Caulophacus">Caulophacus</tp:taxon-name-part> (<tp:taxon-name-part taxon-name-part-type="subgenus" reg="Caulophacus">Caulophacus</tp:taxon-name-part>) <tp:taxon-name-part taxon-name-part-type="species" reg="serpens">serpens</tp:taxon-name-part></tp:taxon-name> sp. nov., <named-content xmlns:xlink="http://www.w3.org/1999/xlink" content-type="dwc:institutional_code" xlink:type="simple">NIWA</named-content> 126084, distribution, skeleton, and morphology <bold>A</bold> distribution in New Zealand waters, collection location of holotype on the Kermadec Trench slope <bold>B</bold> in situ image of the largest specimen body and the irregular undulating stalk associated with it. The laser spots indicated by the arrows are 6.24 cm apart <bold>C</bold> deck image of the same with smaller specimens in the stalk tangle at right (image by PJS) <bold>D</bold> two smaller bodies and their stalks, previously attached to the main mass, used for spicule analysis <bold>E</bold> cross sections of the uncleaned stalk of the larger specimen in <bold>D</bold>; <bold>F</bold> Acid-cleaned part of the stalk of the same (<abbrev xmlns:xlink="http://www.w3.org/1999/xlink" xlink:title="scanning electron microscopy" id="ABBRID0EBRCK" xlink:type="simple">SEM</abbrev>) <bold>G</bold> closer view of the outer stalk surface showing most fused diactins oriented nearly parallel to the stalk axis (<abbrev xmlns:xlink="http://www.w3.org/1999/xlink" xlink:title="scanning electron microscopy" id="ABBRID0EHRCK" xlink:type="simple">SEM</abbrev>) <bold>H</bold> close view of the internal stalk surface showing most superficial spicules oriented at large angles to the stalk axis (<abbrev xmlns:xlink="http://www.w3.org/1999/xlink" xlink:title="scanning electron microscopy" id="ABBRID0ENRCK" xlink:type="simple">SEM</abbrev>). Image <bold>B</bold> captured by <abbrev xmlns:xlink="http://www.w3.org/1999/xlink" content-type="institution" xlink:title="GEOMAR Helmholtz Centre for Ocean Research Kiel Remotely Operated Vehicle" id="ABBRID0ETRCK" xlink:type="simple">ROV</abbrev> Team <abbrev xmlns:xlink="http://www.w3.org/1999/xlink" content-type="institution" xlink:title="Research Center for Marine Geosciences, Helmholtz Centre for Ocean Research Kiel, Germany" id="ABBRID0EYRCK" xlink:type="simple">GEOMAR</abbrev>, <abbrev xmlns:xlink="http://www.w3.org/1999/xlink" content-type="institution" xlink:title="GEOMAR Helmholtz Centre for Ocean Research Kiel Remotely Operated Vehicle" id="ABBRID0E4RCK" xlink:type="simple">ROV</abbrev> Kiel 6000 onboard RV Sonne (voyage SO254), courtesy of Project PoribacNewZ, <abbrev xmlns:xlink="http://www.w3.org/1999/xlink" content-type="institution" xlink:title="Research Center for Marine Geosciences, Helmholtz Centre for Ocean Research Kiel, Germany" id="ABBRID0ECSCK" xlink:type="simple">GEOMAR</abbrev>, and <abbrev xmlns:xlink="http://www.w3.org/1999/xlink" xlink:title="Institute for Chemistry and Biology of the Marine Environment" id="ABBRID0EHSCK" xlink:type="simple">ICBM</abbrev>.</p></caption><graphic xmlns:xlink="http://www.w3.org/1999/xlink" xlink:href="zookeys-1060-033-g014.jpg" position="float" orientation="portrait" xlink:type="simple" id="oo_589694.jpg"><uri content-type="original_file" xlink:type="simple">https://binary.pensoft.net/fig/589694</uri></graphic></fig></tp:treatment-sec><tp:treatment-sec sec-type="habitat" id="SECID0EQSCK"><title>Habitat.</title><p>Attached to large pieces of rubble lying on a sediment plain at 4816 m.</p></tp:treatment-sec><tp:treatment-sec sec-type="description" id="SECID0EVSCK"><title>Description.</title><p>Morphology of the holotype a rhizome-like, hard, hollow, thin stem that creeps across the sediment seabed, attaching to rubble here and there, in places forming a tangled mass, from which arises the main mushroom-shaped body on a zigzag stem (Fig. <xref ref-type="fig" rid="F14">14B, C</xref>), and two tiny, mushroom-shaped bodies (Fig. <xref ref-type="fig" rid="F14">14D</xref>). Overall dimension of the holotype, spreading across the seabed, is 64 cm. Dimension of the larger body (Fig. <xref ref-type="fig" rid="F14">14B</xref>) is 22.2 mm in diameter and 11.2 mm in height; its associated stalk is 3.6 (2–6–4.3) (n = 12) mm in diameter. The associated stalk measures 3.3 (2.7–4.0) (n = 29) mm in diameter, the length, measured in conformation from the body to the stalk tangle, is 167 mm. The smaller bodies (Fig. <xref ref-type="fig" rid="F14">14D</xref>) are 7.2 × 5.4 and 5.2 × 4.3 mm in diameter and height, respectively; the stalk of the larger one is 1.1 (1.0–1.3) (n = 12) mm in diameter. The piece of thick stalk received from <named-content xmlns:xlink="http://www.w3.org/1999/xlink" content-type="dwc:institutional_code" xlink:type="simple">NIWA</named-content> is 72 mm long and 3.0 (2.8–3.3) (n = 12) mm in diameter, approximately the same gauge as the convoluted stalk shown in the in situ and deck images. Surfaces of the body are a bit lumpy and fuzzy (Fig. <xref ref-type="fig" rid="F14">14D</xref>); that of the thin attached stalks is also fuzzy. There are no projecting prostal spicules. Colour of the body in life is white, and the stem pale brown; when preserved in ethanol it is very pale brown, almost white.</p><p><bold><italic>Skeleton</italic>.</bold> Choanosomal skeleton of the body is a network of diactins and hexactins. There is no evidence of fusion between any spicules within the body. Spicule fusion is restricted to the choanosomal diactins of the hollow stalks where the diactins are joined by synapticula and points of spot contacts between spicules. Microscleres are scattered evenly throughout the choanosome. Ectosomal skeleton of the dermal and atrial sides of the body and living stalks consists of tightly packed pinular pentactins and very few pinular hexactins (1.3% of 374 assessed). These are supported on, respectively, hypodermal and hypoatrial pentactins which are never raised above the surfaces. Microscleres are present as in the choanosome.</p><p><bold><italic>Spicules</italic>.</bold> Megascleres (Fig. <xref ref-type="fig" rid="F15">15</xref>; Table <xref ref-type="table" rid="T8">8</xref>) are hypodermal and hypoatrial pentactins, choanosomal hexactins and diactins, and pinular pentactins and a few pinular hexactins. Hypodermal pentactins of the body (Fig. <xref ref-type="fig" rid="F15">15A</xref>) are regular and usually smooth except for spined ray ends; 31% have macrospines on the central part of the proximal ray. The proximal rays are longer, averaging 1.21 × the length of tangential rays. Hypoatrial pentactins of the body (Fig. <xref ref-type="fig" rid="F15">15B</xref>) are regular and spined on both tangential and proximal ray ends; macrospines are present on the central part of most (60%) proximal rays but all tangential rays lack macrospines. The proximal ray is longer, on average 1.86 × the length of tangential rays. Hypodermal pentactins of the stalk (Fig. <xref ref-type="fig" rid="F15">15C</xref>) are regular in shape but significantly smaller than those of the body; they are spined on ray ends but macrospines are uncommon (12%) on the central part of only the proximal rays. Proximal rays are generally longer, on average 1.49 × tangential ray length. Choanosomal hexactins (Fig. <xref ref-type="fig" rid="F15">15D</xref>) are restricted to the body; rays are smooth, and spines are restricted to the ray ends. Macrospines are never found in the central part of these spicules. Choanosomal diactins (Fig. <xref ref-type="fig" rid="F15">15E</xref>) are straight or slightly curved and are smooth except for ends; they have small but detectable central swellings. Dermal pinular pentactins of the body (Fig. <xref ref-type="fig" rid="F15">15F</xref>) have narrow pinular rays topped with a short, sharp apical spine. Their basal rays are entirely spined and end in abruptly pointed tips. Approximately 10% of the dermal pinules are hexactine forms. Atrial pinular pentactins of the body (Fig. <xref ref-type="fig" rid="F15">15G</xref>) have narrow pinular rays like the dermal pinules but with a longer pinular ray (on average 2.1 ×) and longer apical spine; basal rays are like those of the dermal pinules. Stalk pinular hexactins (Fig. <xref ref-type="fig" rid="F15">15H</xref>) have a pinular ray that is narrow in its basal half but curves to one side and swells in width apically, assuming an overt club-shape. It has no atrial spine since the apex is enfolded by the apical scales. Basal rays are like those of the dermal and atrial pinules.</p><table-wrap id="T8" position="float" orientation="portrait"><label>Table 8.</label><caption><p>Spicule dimensions (µm) of <tp:taxon-name><tp:taxon-name-part taxon-name-part-type="genus" reg="Caulophacus">Caulophacus</tp:taxon-name-part> (<tp:taxon-name-part taxon-name-part-type="subgenus" reg="Caulophacus">Caulophacus</tp:taxon-name-part>) <tp:taxon-name-part taxon-name-part-type="species" reg="serpens">serpens</tp:taxon-name-part></tp:taxon-name> sp. nov., <named-content xmlns:xlink="http://www.w3.org/1999/xlink" content-type="dwc:institutional_code" xlink:type="simple">NIWA</named-content> 126084.</p></caption><table id="TID0EYEEK" rules="all"><tbody><tr><th rowspan="1" colspan="1">Parameter</th><th rowspan="1" colspan="1">mean</th><th rowspan="1" colspan="1">s.d.</th><th rowspan="1" colspan="1">range</th><th rowspan="1" colspan="1">no.</th></tr><tr><td rowspan="1" colspan="5">Hypodermal body pentactin</td></tr><tr><td rowspan="1" colspan="1">tangential ray length</td><td rowspan="1" colspan="1">398</td><td rowspan="1" colspan="1">187</td><td rowspan="1" colspan="1">192–1385</td><td rowspan="1" colspan="1">43</td></tr><tr><td rowspan="1" colspan="1">tangential ray width</td><td rowspan="1" colspan="1">13.5</td><td rowspan="1" colspan="1">2.7</td><td rowspan="1" colspan="1">8.2–19.6</td><td rowspan="1" colspan="1">41</td></tr><tr><td rowspan="1" colspan="1">proximal ray length</td><td rowspan="1" colspan="1">482</td><td rowspan="1" colspan="1">207</td><td rowspan="1" colspan="1">210–865</td><td rowspan="1" colspan="1">30</td></tr><tr><td rowspan="1" colspan="5">Hypoatrial body pentactin</td></tr><tr><td rowspan="1" colspan="1">tangential ray length</td><td rowspan="1" colspan="1">360</td><td rowspan="1" colspan="1">72</td><td rowspan="1" colspan="1">206–689</td><td rowspan="1" colspan="1">46</td></tr><tr><td rowspan="1" colspan="1">tangential ray width</td><td rowspan="1" colspan="1">14.7</td><td rowspan="1" colspan="1">3.0</td><td rowspan="1" colspan="1">8.0–20.1</td><td rowspan="1" colspan="1">47</td></tr><tr><td rowspan="1" colspan="1">proximal ray length</td><td rowspan="1" colspan="1">670</td><td rowspan="1" colspan="1">96</td><td rowspan="1" colspan="1">450–898</td><td rowspan="1" colspan="1">46</td></tr><tr><td rowspan="1" colspan="5">Hypodermal stalk pentactin</td></tr><tr><td rowspan="1" colspan="1">tangential ray length</td><td rowspan="1" colspan="1">205</td><td rowspan="1" colspan="1">64</td><td rowspan="1" colspan="1">117–460</td><td rowspan="1" colspan="1">51</td></tr><tr><td rowspan="1" colspan="1">tangential ray width</td><td rowspan="1" colspan="1">10.8</td><td rowspan="1" colspan="1">2.2</td><td rowspan="1" colspan="1">7.2–19.0</td><td rowspan="1" colspan="1">50</td></tr><tr><td rowspan="1" colspan="1">proximal ray length</td><td rowspan="1" colspan="1">305</td><td rowspan="1" colspan="1">129</td><td rowspan="1" colspan="1">140–789</td><td rowspan="1" colspan="1">49</td></tr><tr><td rowspan="1" colspan="5">Choanosomal hexactin ray</td></tr><tr><td rowspan="1" colspan="1">length</td><td rowspan="1" colspan="1">555</td><td rowspan="1" colspan="1">75</td><td rowspan="1" colspan="1">286–718</td><td rowspan="1" colspan="1">53</td></tr><tr><td rowspan="1" colspan="1">width</td><td rowspan="1" colspan="1">10.3</td><td rowspan="1" colspan="1">2.2</td><td rowspan="1" colspan="1">5.5–14.2</td><td rowspan="1" colspan="1">58</td></tr><tr><td rowspan="1" colspan="5">Choanosomal diactin</td></tr><tr><td rowspan="1" colspan="1">length (mm)</td><td rowspan="1" colspan="1">1.31</td><td rowspan="1" colspan="1">0.35</td><td rowspan="1" colspan="1">0.63–2.22</td><td rowspan="1" colspan="1">50</td></tr><tr><td rowspan="1" colspan="1">width</td><td rowspan="1" colspan="1">7.1</td><td rowspan="1" colspan="1">1.4</td><td rowspan="1" colspan="1">4.9–11.4</td><td rowspan="1" colspan="1">50</td></tr><tr><td rowspan="1" colspan="5">Body dermal pinular pentactin</td></tr><tr><td rowspan="1" colspan="1">pinular ray length</td><td rowspan="1" colspan="1">218</td><td rowspan="1" colspan="1">28</td><td rowspan="1" colspan="1">164–273</td><td rowspan="1" colspan="1">29</td></tr><tr><td rowspan="1" colspan="1">basal ray width</td><td rowspan="1" colspan="1">8.4</td><td rowspan="1" colspan="1">1.6</td><td rowspan="1" colspan="1">6.0–14.6</td><td rowspan="1" colspan="1">44</td></tr><tr><td rowspan="1" colspan="1">maximum ray width</td><td rowspan="1" colspan="1">21.3</td><td rowspan="1" colspan="1">3.0</td><td rowspan="1" colspan="1">14.7–29.1</td><td rowspan="1" colspan="1">60</td></tr><tr><td rowspan="1" colspan="1">tangential ray length</td><td rowspan="1" colspan="1">95.5</td><td rowspan="1" colspan="1">12.5</td><td rowspan="1" colspan="1">72.2–117.8</td><td rowspan="1" colspan="1">30</td></tr><tr><td rowspan="1" colspan="1">ray width</td><td rowspan="1" colspan="1">7.0</td><td rowspan="1" colspan="1">1.0</td><td rowspan="1" colspan="1">4.8–9.3</td><td rowspan="1" colspan="1">53</td></tr><tr><td rowspan="1" colspan="5">Body dermal pinular hextactin</td></tr><tr><td rowspan="1" colspan="1">pinular ray length</td><td rowspan="1" colspan="1">169</td><td rowspan="1" colspan="1">14</td><td rowspan="1" colspan="1">156–184</td><td rowspan="1" colspan="1">3</td></tr><tr><td rowspan="1" colspan="1">pinular ray basal width</td><td rowspan="1" colspan="1">7.7</td><td rowspan="1" colspan="1">0.9</td><td rowspan="1" colspan="1">6.2–8.8</td><td rowspan="1" colspan="1">7</td></tr><tr><td rowspan="1" colspan="1">pinular ray maximum width</td><td rowspan="1" colspan="1">25.2</td><td rowspan="1" colspan="1">4.2</td><td rowspan="1" colspan="1">21.7–30.6</td><td rowspan="1" colspan="1">4</td></tr><tr><td rowspan="1" colspan="1">tangential ray length</td><td rowspan="1" colspan="1">93.5</td><td rowspan="1" colspan="1">15.0</td><td rowspan="1" colspan="1">84.5–110.8</td><td rowspan="1" colspan="1">3</td></tr><tr><td rowspan="1" colspan="1">tangential ray width</td><td rowspan="1" colspan="1">6.5</td><td rowspan="1" colspan="1">1.0</td><td rowspan="1" colspan="1">4.8–7.7</td><td rowspan="1" colspan="1">7</td></tr><tr><td rowspan="1" colspan="1">proximal ray length</td><td rowspan="1" colspan="1">77.1</td><td rowspan="1" colspan="1">13.1</td><td rowspan="1" colspan="1">63.8–90.0</td><td rowspan="1" colspan="1">3</td></tr><tr><td rowspan="1" colspan="1">proximal ray width</td><td rowspan="1" colspan="1">6.8</td><td rowspan="1" colspan="1">0.6</td><td rowspan="1" colspan="1">6.2–7.7</td><td rowspan="1" colspan="1">4</td></tr><tr><td rowspan="1" colspan="5">Body atrial pinular pentactin</td></tr><tr><td rowspan="1" colspan="1">pinular ray length</td><td rowspan="1" colspan="1">362</td><td rowspan="1" colspan="1">51</td><td rowspan="1" colspan="1">263–440</td><td rowspan="1" colspan="1">30</td></tr><tr><td rowspan="1" colspan="1">pinular ray basal width</td><td rowspan="1" colspan="1">8.2</td><td rowspan="1" colspan="1">1.2</td><td rowspan="1" colspan="1">5.0–10.2</td><td rowspan="1" colspan="1">55</td></tr><tr><td rowspan="1" colspan="1">pinular ray maximum width</td><td rowspan="1" colspan="1">17.9</td><td rowspan="1" colspan="1">3.1</td><td rowspan="1" colspan="1">11.8–27.0</td><td rowspan="1" colspan="1">44</td></tr><tr><td rowspan="1" colspan="1">tangential ray length</td><td rowspan="1" colspan="1">123</td><td rowspan="1" colspan="1">16</td><td rowspan="1" colspan="1">98–167</td><td rowspan="1" colspan="1">44</td></tr><tr><td rowspan="1" colspan="1">tangential ray width</td><td rowspan="1" colspan="1">7.2</td><td rowspan="1" colspan="1">1.2</td><td rowspan="1" colspan="1">4.2–9.8</td><td rowspan="1" colspan="1">59</td></tr><tr><td rowspan="1" colspan="5">Stalk dermal pinular pentactin</td></tr><tr><td rowspan="1" colspan="1">pinular ray length</td><td rowspan="1" colspan="1">283</td><td rowspan="1" colspan="1">22</td><td rowspan="1" colspan="1">242–326</td><td rowspan="1" colspan="1">30</td></tr><tr><td rowspan="1" colspan="1">pinular ray basal width</td><td rowspan="1" colspan="1">8.6</td><td rowspan="1" colspan="1">1.5</td><td rowspan="1" colspan="1">6.0–13.7</td><td rowspan="1" colspan="1">50</td></tr><tr><td rowspan="1" colspan="1">pinular ray maximum width</td><td rowspan="1" colspan="1">32.3</td><td rowspan="1" colspan="1">6.3</td><td rowspan="1" colspan="1">18.2–47.9</td><td rowspan="1" colspan="1">50</td></tr><tr><td rowspan="1" colspan="1">tangential ray length</td><td rowspan="1" colspan="1">102</td><td rowspan="1" colspan="1">14</td><td rowspan="1" colspan="1">65–133</td><td rowspan="1" colspan="1">34</td></tr><tr><td rowspan="1" colspan="1">tangential ray width</td><td rowspan="1" colspan="1">7.0</td><td rowspan="1" colspan="1">1.1</td><td rowspan="1" colspan="1">4.5–9.3</td><td rowspan="1" colspan="1">57</td></tr><tr><td rowspan="1" colspan="5">Discohexactin</td></tr><tr><td rowspan="1" colspan="1">diameter</td><td rowspan="1" colspan="1">185</td><td rowspan="1" colspan="1">18</td><td rowspan="1" colspan="1">142–225</td><td rowspan="1" colspan="1">58</td></tr><tr><td rowspan="1" colspan="1">ray width</td><td rowspan="1" colspan="1">4.6</td><td rowspan="1" colspan="1">0.7</td><td rowspan="1" colspan="1">2.9–6.8</td><td rowspan="1" colspan="1">58</td></tr><tr><td rowspan="1" colspan="5">Thick-ray <tp:taxon-name><tp:taxon-name-part taxon-name-part-type="genus" reg="Caulophacus"/><tp:taxon-name-part taxon-name-part-type="subgenus" reg="Caulophacus"/><tp:taxon-name-part taxon-name-part-type="species" reg="discohexaster">discohexaster</tp:taxon-name-part></tp:taxon-name></td></tr><tr><td rowspan="1" colspan="1">diameter</td><td rowspan="1" colspan="1">94</td><td rowspan="1" colspan="1">32</td><td rowspan="1" colspan="1">48–139</td><td rowspan="1" colspan="1">9</td></tr><tr><td rowspan="1" colspan="1">primary ray length</td><td rowspan="1" colspan="1">7.5</td><td rowspan="1" colspan="1">1.4</td><td rowspan="1" colspan="1">5.0–9.4</td><td rowspan="1" colspan="1">9</td></tr><tr><td rowspan="1" colspan="1">secondary ray length</td><td rowspan="1" colspan="1">39.8</td><td rowspan="1" colspan="1">15.8</td><td rowspan="1" colspan="1">18.0–60.7</td><td rowspan="1" colspan="1">9</td></tr><tr><td rowspan="1" colspan="5">Thin-ray <tp:taxon-name><tp:taxon-name-part taxon-name-part-type="genus" reg="Caulophacus"/><tp:taxon-name-part taxon-name-part-type="subgenus" reg="Caulophacus"/><tp:taxon-name-part taxon-name-part-type="species" reg="discohexaster">discohexaster</tp:taxon-name-part></tp:taxon-name></td></tr><tr><td rowspan="1" colspan="1">diameter</td><td rowspan="1" colspan="1">46.1</td><td rowspan="1" colspan="1">4.5</td><td rowspan="1" colspan="1">34.0–58.0</td><td rowspan="1" colspan="1">59</td></tr><tr><td rowspan="1" colspan="1">primary ray length</td><td rowspan="1" colspan="1">7.6</td><td rowspan="1" colspan="1">1.2</td><td rowspan="1" colspan="1">4.4–11.4</td><td rowspan="1" colspan="1">59</td></tr><tr><td rowspan="1" colspan="1">secondary ray length</td><td rowspan="1" colspan="1">15.4</td><td rowspan="1" colspan="1">2.0</td><td rowspan="1" colspan="1">8.8–21.3</td><td rowspan="1" colspan="1">59</td></tr></tbody></table></table-wrap><fig id="F15" position="float" orientation="portrait"><object-id xmlns:xlink="http://www.w3.org/1999/xlink" content-type="doi" xlink:type="simple">10.3897/zookeys.1060.63307.figure15</object-id><object-id xmlns:xlink="http://www.w3.org/1999/xlink" content-type="arpha" xlink:type="simple">7F124C7A-3704-5A68-8748-37A5FB9FE91C</object-id><label>Figure 15.</label><caption><p><tp:taxon-name><tp:taxon-name-part taxon-name-part-type="genus" reg="Caulophacus">Caulophacus</tp:taxon-name-part> (<tp:taxon-name-part taxon-name-part-type="subgenus" reg="Caulophacus">Caulophacus</tp:taxon-name-part>) <tp:taxon-name-part taxon-name-part-type="species" reg="serpens">serpens</tp:taxon-name-part></tp:taxon-name> sp. nov., <named-content xmlns:xlink="http://www.w3.org/1999/xlink" content-type="dwc:institutional_code" xlink:type="simple">NIWA</named-content> 126084, spicules <bold>A</bold> hypodermal body pentactin <bold>B</bold> hypoatrial body pentactin <bold>C</bold> hypodermal stalk pentactin <bold>D</bold> two whole choanosomal hexactins and an enlarged ray end <bold>E</bold> two whole choanosomal diactins and enlarged ends and central swellings; <bold>F</bold> dermal body pinular pentactin <bold>G</bold> atrial body pinular pentactin <bold>H</bold> stalk dermal pinular pentactin <bold>I</bold> discohexactin with enlarged terminal ray and facial view of end disc <bold>J</bold> large thick-rayed <tp:taxon-name><tp:taxon-name-part taxon-name-part-type="genus" reg="Caulophacus"/><tp:taxon-name-part taxon-name-part-type="species" reg="discohexaster">discohexaster</tp:taxon-name-part></tp:taxon-name> with two smaller thin-rayed discohexasters entangled <bold>K</bold> thin-rayed <tp:taxon-name><tp:taxon-name-part taxon-name-part-type="genus" reg="Caulophacus"/><tp:taxon-name-part taxon-name-part-type="species" reg="discohexaster">discohexaster</tp:taxon-name-part></tp:taxon-name> and magnified terminal ray. Scale bar in <bold>A</bold> applies to <bold>B–E</bold> scale bar in <bold>F</bold> applies to <bold>G</bold> and <bold>H</bold> whole microscleres are at the same scale.</p></caption><graphic xmlns:xlink="http://www.w3.org/1999/xlink" xlink:href="zookeys-1060-033-g015.jpg" position="float" orientation="portrait" xlink:type="simple" id="oo_589695.jpg"><uri content-type="original_file" xlink:type="simple">https://binary.pensoft.net/fig/589695</uri></graphic></fig><p>Microscleres (Fig. <xref ref-type="fig" rid="F15">15</xref>; Table <xref ref-type="table" rid="T8">8</xref>) are discohexactins, thick-ray discohexasters and thin-ray discohexasters. Discohexactins (Fig. <xref ref-type="fig" rid="F15">15I</xref>) are the most abundant microscleres; they have rays ornamented with large, reclined spines and a terminal disc with 5–8 marginal teeth. Thick-ray discohexasters (Fig. <xref ref-type="fig" rid="F15">15J</xref>) are the least abundant microsclere; they are spherical, have 6–9 thorned terminal rays on each smooth primary ray, and terminal discs have 4–8 marginal teeth. Thin-ray discohexasters (Fig. <xref ref-type="fig" rid="F15">15J, K</xref>) are among the most numerous microscleres, but comparing their abundance with discohexactins is not possible since detection of the two spicule types requires different microscope arrangements. They are semi-stellate with each smooth primary ray supporting 16 (8–28) (n = 16) thorned terminal rays ending in discs with 3–7 marginal teeth.</p></tp:treatment-sec><tp:treatment-sec sec-type="etymology" id="SECID0EDSDK"><title>Etymology.</title><p>Named for the rhizome-like stem that may form tangled, convoluted stems from which the main bodies arise, the whole creeping along the substrate (<italic><tp:taxon-name><tp:taxon-name-part taxon-name-part-type="genus" reg="Caulophacus"/><tp:taxon-name-part taxon-name-part-type="species" reg="serpens">serpens</tp:taxon-name-part></tp:taxon-name></italic>, creeping; Latin).</p></tp:treatment-sec><tp:treatment-sec sec-type="remarks" id="SECID0ETSDK"><title>Remarks.</title><p>The morphological character of all microscleres being discoid, places this species in the subgenus <tp:taxon-name><tp:taxon-name-part taxon-name-part-type="genus" reg="Caulophacus">Caulophacus</tp:taxon-name-part> (<tp:taxon-name-part taxon-name-part-type="subgenus" reg="Caulophacus">Caulophacus</tp:taxon-name-part>)</tp:taxon-name>. In comparing them to the 22 recognised species of this subgenus (Table <xref ref-type="table" rid="T7">7</xref>), it is apparent that there are no forms known with both dermal and atrial spicules as mainly pinular pentactins. It is thus clear that the form described here is the holotype of a new species named <tp:taxon-name><tp:taxon-name-part taxon-name-part-type="genus" reg="Caulophacus">Caulophacus</tp:taxon-name-part> (<tp:taxon-name-part taxon-name-part-type="subgenus" reg="Caulophacus">Caulophacus</tp:taxon-name-part>) <tp:taxon-name-part taxon-name-part-type="species" reg="serpens">serpens</tp:taxon-name-part></tp:taxon-name> sp. nov.</p></tp:treatment-sec><tp:treatment-sec><!--Section generated to contain objects referenced in tp:taxon-treatment.--><table-wrap id="T7" position="float" orientation="portrait"><label>Table 7.</label><caption><p>Comparison of the key morphological characters that differentiate the 24 species of <tp:taxon-name><tp:taxon-name-part taxon-name-part-type="genus" reg="Caulophacus">Caulophacus</tp:taxon-name-part> (<tp:taxon-name-part taxon-name-part-type="subgenus" reg="Caulophacus">Caulophacus</tp:taxon-name-part>)</tp:taxon-name> from each other and from New Zealand specimens of <tp:taxon-name><tp:taxon-name-part taxon-name-part-type="genus" reg="Caulophacus">Caulophacus</tp:taxon-name-part> (<tp:taxon-name-part taxon-name-part-type="subgenus" reg="Caulophacus">Caulophacus</tp:taxon-name-part>) <tp:taxon-name-part taxon-name-part-type="species" reg="discohexaster">discohexaster</tp:taxon-name-part></tp:taxon-name> Tabachnick &amp; Lévi, 2004) (<named-content xmlns:xlink="http://www.w3.org/1999/xlink" content-type="dwc:institutional_code" xlink:type="simple">NIWA</named-content> 126342 and <named-content xmlns:xlink="http://www.w3.org/1999/xlink" content-type="dwc:institutional_code" xlink:type="simple">NIWA</named-content> 126343).</p></caption><table id="TID0E4PBK" rules="all"><tbody><tr><th rowspan="1" colspan="1">taxa</th><th rowspan="1" colspan="1">location</th><th rowspan="1" colspan="1">body shape differs radically</th><th rowspan="1" colspan="1">dermal pinule differs visually in shape</th><th rowspan="1" colspan="1">atrial pinule differs visually in shape</th><th rowspan="1" colspan="1">stalk pinule differs visually in shape</th><th rowspan="1" colspan="1">dermal pinule, 2 or more forms</th><th rowspan="1" colspan="1">dermal, atrial or stalk pinules mostly pentactins</th><th rowspan="1" colspan="1">dermal, atrial or stalk pinules exclusively pentactins</th><th rowspan="1" colspan="1">dermal pinule ray is much shorter</th><th rowspan="1" colspan="1">atrial pinule ray is much shorter</th><th rowspan="1" colspan="1">dermal and atrial pinules, basal rays of nearly smooth</th><th rowspan="1" colspan="1">choanosomal hexactins, some or all are centrally spined</th><th rowspan="1" colspan="1">hypodermal pentactins, some or all are centrally spined</th><th rowspan="1" colspan="1">hypodermal pentactins are very small</th><th rowspan="1" colspan="1">hypodermal pentactins of stalk, atrial pinules are mostly pentactins</th><th rowspan="1" colspan="1">hypodermal pentactins of stalk, some or all are centrally spined</th><th rowspan="1" colspan="1">hypoatrial pentactins tangential rays, some or all centrally spined</th><th rowspan="1" colspan="1">hypoatrial pentactins very small</th><th rowspan="1" colspan="1">microsclere hemidiscohexasters absent</th><th rowspan="1" colspan="1">microsclere discohexasters absent</th><th rowspan="1" colspan="1">microsclere discohexactins absent</th><th rowspan="1" colspan="1">microsclere discohexasters include thin-rayed forms</th><th rowspan="1" colspan="1">microsclere discohexasters in two or more forms</th><th rowspan="1" colspan="1">microsclere oxy-tipped forms present</th></tr><tr><td rowspan="1" colspan="1">
                        <italic><tp:taxon-name>
                            <tp:taxon-name-part taxon-name-part-type="genus" reg="Caulophacus"/>
                            <tp:taxon-name-part taxon-name-part-type="subgenus" reg="Caulophacus"/>
                            <tp:taxon-name-part taxon-name-part-type="species" reg="abyssalis">abyssalis</tp:taxon-name-part>
                          </tp:taxon-name></italic>
                      </td><td rowspan="1" colspan="1">Argentine Basin</td><td rowspan="1" colspan="1"/><td rowspan="1" colspan="1">x</td><td rowspan="1" colspan="1"/><td rowspan="1" colspan="1"/><td rowspan="1" colspan="1">x</td><td rowspan="1" colspan="1"/><td rowspan="1" colspan="1"/><td rowspan="1" colspan="1"/><td rowspan="1" colspan="1"/><td rowspan="1" colspan="1"/><td rowspan="1" colspan="1">x</td><td rowspan="1" colspan="1">x</td><td rowspan="1" colspan="1"/><td rowspan="1" colspan="1"/><td rowspan="1" colspan="1"/><td rowspan="1" colspan="1"/><td rowspan="1" colspan="1"/><td rowspan="1" colspan="1">x</td><td rowspan="1" colspan="1"/><td rowspan="1" colspan="1"/><td rowspan="1" colspan="1"/><td rowspan="1" colspan="1"/><td rowspan="1" colspan="1"/></tr><tr><td rowspan="1" colspan="1">
                        <italic><tp:taxon-name>
                            <tp:taxon-name-part taxon-name-part-type="genus" reg="Caulophacus"/>
                            <tp:taxon-name-part taxon-name-part-type="subgenus" reg="Caulophacus"/>
                            <tp:taxon-name-part taxon-name-part-type="species" reg="adakensis">adakensis</tp:taxon-name-part>
                          </tp:taxon-name></italic>
                      </td><td rowspan="1" colspan="1">Aleutian Islands</td><td rowspan="1" colspan="1"/><td rowspan="1" colspan="1"/><td rowspan="1" colspan="1"/><td rowspan="1" colspan="1"/><td rowspan="1" colspan="1"/><td rowspan="1" colspan="1"/><td rowspan="1" colspan="1"/><td rowspan="1" colspan="1"/><td rowspan="1" colspan="1"/><td rowspan="1" colspan="1"/><td rowspan="1" colspan="1">x</td><td rowspan="1" colspan="1">x</td><td rowspan="1" colspan="1"/><td rowspan="1" colspan="1"/><td rowspan="1" colspan="1"/><td rowspan="1" colspan="1">x</td><td rowspan="1" colspan="1"/><td rowspan="1" colspan="1"/><td rowspan="1" colspan="1"/><td rowspan="1" colspan="1"/><td rowspan="1" colspan="1"/><td rowspan="1" colspan="1"/><td rowspan="1" colspan="1"/></tr><tr><td rowspan="1" colspan="1">
                        <italic><tp:taxon-name>
                            <tp:taxon-name-part taxon-name-part-type="genus" reg="Caulophacus"/>
                            <tp:taxon-name-part taxon-name-part-type="subgenus" reg="Caulophacus"/>
                            <tp:taxon-name-part taxon-name-part-type="species" reg="agassizi">agassizi</tp:taxon-name-part>
                          </tp:taxon-name></italic>
                      </td><td rowspan="1" colspan="1">Gulf of Maine/Bay of Fundy</td><td rowspan="1" colspan="1"/><td rowspan="1" colspan="1">x</td><td rowspan="1" colspan="1">x</td><td rowspan="1" colspan="1"/><td rowspan="1" colspan="1"/><td rowspan="1" colspan="1">x</td><td rowspan="1" colspan="1"/><td rowspan="1" colspan="1"/><td rowspan="1" colspan="1"/><td rowspan="1" colspan="1"/><td rowspan="1" colspan="1">x</td><td rowspan="1" colspan="1">x</td><td rowspan="1" colspan="1"/><td rowspan="1" colspan="1"/><td rowspan="1" colspan="1"/><td rowspan="1" colspan="1">x</td><td rowspan="1" colspan="1"/><td rowspan="1" colspan="1">x</td><td rowspan="1" colspan="1"/><td rowspan="1" colspan="1"/><td rowspan="1" colspan="1"/><td rowspan="1" colspan="1"/><td rowspan="1" colspan="1"/></tr><tr><td rowspan="1" colspan="1">
                        <italic><tp:taxon-name>
                            <tp:taxon-name-part taxon-name-part-type="genus" reg="Caulophacus"/>
                            <tp:taxon-name-part taxon-name-part-type="subgenus" reg="Caulophacus"/>
                            <tp:taxon-name-part taxon-name-part-type="species" reg="antarcticus">antarcticus</tp:taxon-name-part>
                          </tp:taxon-name></italic>
                      </td><td rowspan="1" colspan="1">East Antarctic Wilkes Land</td><td rowspan="1" colspan="1"/><td rowspan="1" colspan="1">x</td><td rowspan="1" colspan="1">x</td><td rowspan="1" colspan="1"/><td rowspan="1" colspan="1"/><td rowspan="1" colspan="1">x</td><td rowspan="1" colspan="1"/><td rowspan="1" colspan="1"/><td rowspan="1" colspan="1"/><td rowspan="1" colspan="1"/><td rowspan="1" colspan="1"/><td rowspan="1" colspan="1"/><td rowspan="1" colspan="1">x</td><td rowspan="1" colspan="1"/><td rowspan="1" colspan="1"/><td rowspan="1" colspan="1"/><td rowspan="1" colspan="1">x</td><td rowspan="1" colspan="1"/><td rowspan="1" colspan="1">x</td><td rowspan="1" colspan="1"/><td rowspan="1" colspan="1"/><td rowspan="1" colspan="1"/><td rowspan="1" colspan="1"/></tr><tr><td rowspan="1" colspan="1">
                        <italic><tp:taxon-name>
                            <tp:taxon-name-part taxon-name-part-type="genus" reg="Caulophacus"/>
                            <tp:taxon-name-part taxon-name-part-type="subgenus" reg="Caulophacus"/>
                            <tp:taxon-name-part taxon-name-part-type="species" reg="arcticus">arcticus</tp:taxon-name-part>
                          </tp:taxon-name></italic>
                      </td><td rowspan="1" colspan="1">Greenland and Arctic Ocean</td><td rowspan="1" colspan="1"/><td rowspan="1" colspan="1">x</td><td rowspan="1" colspan="1">x</td><td rowspan="1" colspan="1"/><td rowspan="1" colspan="1"/><td rowspan="1" colspan="1"/><td rowspan="1" colspan="1"/><td rowspan="1" colspan="1">x</td><td rowspan="1" colspan="1"/><td rowspan="1" colspan="1"/><td rowspan="1" colspan="1"/><td rowspan="1" colspan="1">x</td><td rowspan="1" colspan="1"/><td rowspan="1" colspan="1">x</td><td rowspan="1" colspan="1"/><td rowspan="1" colspan="1">x</td><td rowspan="1" colspan="1"/><td rowspan="1" colspan="1"/><td rowspan="1" colspan="1"/><td rowspan="1" colspan="1"/><td rowspan="1" colspan="1">x</td><td rowspan="1" colspan="1"/><td rowspan="1" colspan="1"/></tr><tr><td rowspan="1" colspan="1">
                        <italic><tp:taxon-name>
                            <tp:taxon-name-part taxon-name-part-type="genus" reg="Caulophacus"/>
                            <tp:taxon-name-part taxon-name-part-type="subgenus" reg="Caulophacus"/>
                            <tp:taxon-name-part taxon-name-part-type="species" reg="basispinosus">basispinosus</tp:taxon-name-part>
                          </tp:taxon-name></italic>
                      </td><td rowspan="1" colspan="1">Indian Ocean</td><td rowspan="1" colspan="1"/><td rowspan="1" colspan="1"/><td rowspan="1" colspan="1"/><td rowspan="1" colspan="1"/><td rowspan="1" colspan="1"/><td rowspan="1" colspan="1">x</td><td rowspan="1" colspan="1"/><td rowspan="1" colspan="1"/><td rowspan="1" colspan="1"/><td rowspan="1" colspan="1"/><td rowspan="1" colspan="1">x</td><td rowspan="1" colspan="1">x</td><td rowspan="1" colspan="1"/><td rowspan="1" colspan="1"/><td rowspan="1" colspan="1"/><td rowspan="1" colspan="1">x</td><td rowspan="1" colspan="1"/><td rowspan="1" colspan="1">x</td><td rowspan="1" colspan="1">x</td><td rowspan="1" colspan="1"/><td rowspan="1" colspan="1"/><td rowspan="1" colspan="1"/><td rowspan="1" colspan="1">x</td></tr><tr><td rowspan="1" colspan="1">
                        <italic><tp:taxon-name>
                            <tp:taxon-name-part taxon-name-part-type="genus" reg="Caulophacus"/>
                            <tp:taxon-name-part taxon-name-part-type="subgenus" reg="Caulophacus"/>
                            <tp:taxon-name-part taxon-name-part-type="species" reg="chilense">chilense</tp:taxon-name-part>
                          </tp:taxon-name></italic>
                      </td><td rowspan="1" colspan="1">Central Chile</td><td rowspan="1" colspan="1">x</td><td rowspan="1" colspan="1"/><td rowspan="1" colspan="1"/><td rowspan="1" colspan="1"/><td rowspan="1" colspan="1"/><td rowspan="1" colspan="1"/><td rowspan="1" colspan="1"/><td rowspan="1" colspan="1"/><td rowspan="1" colspan="1"/><td rowspan="1" colspan="1"/><td rowspan="1" colspan="1">x</td><td rowspan="1" colspan="1">x</td><td rowspan="1" colspan="1"/><td rowspan="1" colspan="1"/><td rowspan="1" colspan="1"/><td rowspan="1" colspan="1">x</td><td rowspan="1" colspan="1"/><td rowspan="1" colspan="1"/><td rowspan="1" colspan="1"/><td rowspan="1" colspan="1"/><td rowspan="1" colspan="1">x</td><td rowspan="1" colspan="1"/><td rowspan="1" colspan="1">x</td></tr><tr><td rowspan="1" colspan="1">
                        <italic><tp:taxon-name>
                            <tp:taxon-name-part taxon-name-part-type="genus" reg="Caulophacus"/>
                            <tp:taxon-name-part taxon-name-part-type="subgenus" reg="Caulophacus"/>
                            <tp:taxon-name-part taxon-name-part-type="species" reg="cyanae">cyanae</tp:taxon-name-part>
                          </tp:taxon-name></italic>
                      </td><td rowspan="1" colspan="1">Mexican Tropical Pacific</td><td rowspan="1" colspan="1"/><td rowspan="1" colspan="1">x</td><td rowspan="1" colspan="1">x</td><td rowspan="1" colspan="1"/><td rowspan="1" colspan="1"/><td rowspan="1" colspan="1">x</td><td rowspan="1" colspan="1"/><td rowspan="1" colspan="1"/><td rowspan="1" colspan="1"/><td rowspan="1" colspan="1"/><td rowspan="1" colspan="1"/><td rowspan="1" colspan="1">x</td><td rowspan="1" colspan="1"/><td rowspan="1" colspan="1"/><td rowspan="1" colspan="1"/><td rowspan="1" colspan="1"/><td rowspan="1" colspan="1"/><td rowspan="1" colspan="1">x</td><td rowspan="1" colspan="1"/><td rowspan="1" colspan="1"/><td rowspan="1" colspan="1"/><td rowspan="1" colspan="1">x</td><td rowspan="1" colspan="1">x</td></tr><tr><td rowspan="1" colspan="1">
                        <italic><tp:taxon-name>
                            <tp:taxon-name-part taxon-name-part-type="genus" reg="Caulophacus"/>
                            <tp:taxon-name-part taxon-name-part-type="subgenus" reg="Caulophacus"/>
                            <tp:taxon-name-part taxon-name-part-type="species" reg="discohexactinus">discohexactinus</tp:taxon-name-part>
                          </tp:taxon-name></italic>
                      </td><td rowspan="1" colspan="1">Antarctica</td><td rowspan="1" colspan="1"/><td rowspan="1" colspan="1"/><td rowspan="1" colspan="1"/><td rowspan="1" colspan="1"/><td rowspan="1" colspan="1"/><td rowspan="1" colspan="1">x</td><td rowspan="1" colspan="1"/><td rowspan="1" colspan="1"/><td rowspan="1" colspan="1"/><td rowspan="1" colspan="1"/><td rowspan="1" colspan="1"/><td rowspan="1" colspan="1">x</td><td rowspan="1" colspan="1"/><td rowspan="1" colspan="1"/><td rowspan="1" colspan="1"/><td rowspan="1" colspan="1"/><td rowspan="1" colspan="1"/><td rowspan="1" colspan="1">x</td><td rowspan="1" colspan="1"/><td rowspan="1" colspan="1"/><td rowspan="1" colspan="1">x</td><td rowspan="1" colspan="1">x</td><td rowspan="1" colspan="1"/></tr><tr><td rowspan="1" colspan="1">
                        <italic><tp:taxon-name>
                            <tp:taxon-name-part taxon-name-part-type="genus" reg="Caulophacus"/>
                            <tp:taxon-name-part taxon-name-part-type="subgenus" reg="Caulophacus"/>
                            <tp:taxon-name-part taxon-name-part-type="species" reg="discohexaster">discohexaster</tp:taxon-name-part>
                          </tp:taxon-name></italic>
                      </td><td rowspan="1" colspan="1">New Caledonia</td><td rowspan="1" colspan="1"/><td rowspan="1" colspan="1">x</td><td rowspan="1" colspan="1"/><td rowspan="1" colspan="1"/><td rowspan="1" colspan="1"/><td rowspan="1" colspan="1"/><td rowspan="1" colspan="1"/><td rowspan="1" colspan="1"/><td rowspan="1" colspan="1"/><td rowspan="1" colspan="1"/><td rowspan="1" colspan="1"/><td rowspan="1" colspan="1"/><td rowspan="1" colspan="1"/><td rowspan="1" colspan="1"/><td rowspan="1" colspan="1"/><td rowspan="1" colspan="1"/><td rowspan="1" colspan="1"/><td rowspan="1" colspan="1"/><td rowspan="1" colspan="1"/><td rowspan="1" colspan="1"/><td rowspan="1" colspan="1"/><td rowspan="1" colspan="1"/><td rowspan="1" colspan="1"/></tr><tr><td rowspan="1" colspan="1">
                        <italic><tp:taxon-name>
                            <tp:taxon-name-part taxon-name-part-type="genus" reg="Caulophacus"/>
                            <tp:taxon-name-part taxon-name-part-type="subgenus" reg="Caulophacus"/>
                            <tp:taxon-name-part taxon-name-part-type="species" reg="elegans">elegans</tp:taxon-name-part>
                          </tp:taxon-name></italic>
                      </td><td rowspan="1" colspan="1">North Pacific</td><td rowspan="1" colspan="1"/><td rowspan="1" colspan="1">x</td><td rowspan="1" colspan="1">x</td><td rowspan="1" colspan="1"/><td rowspan="1" colspan="1"/><td rowspan="1" colspan="1"/><td rowspan="1" colspan="1"/><td rowspan="1" colspan="1"/><td rowspan="1" colspan="1"/><td rowspan="1" colspan="1">x</td><td rowspan="1" colspan="1"/><td rowspan="1" colspan="1">x</td><td rowspan="1" colspan="1"/><td rowspan="1" colspan="1"/><td rowspan="1" colspan="1"/><td rowspan="1" colspan="1"/><td rowspan="1" colspan="1"/><td rowspan="1" colspan="1"/><td rowspan="1" colspan="1"/><td rowspan="1" colspan="1"/><td rowspan="1" colspan="1"/><td rowspan="1" colspan="1"/><td rowspan="1" colspan="1"/></tr><tr><td rowspan="1" colspan="1">
                        <italic><tp:taxon-name>
                            <tp:taxon-name-part taxon-name-part-type="genus" reg="Caulophacus"/>
                            <tp:taxon-name-part taxon-name-part-type="subgenus" reg="Caulophacus"/>
                            <tp:taxon-name-part taxon-name-part-type="species" reg="galatheae">galatheae</tp:taxon-name-part>
                          </tp:taxon-name></italic>
                      </td><td rowspan="1" colspan="1">Indian Ocean</td><td rowspan="1" colspan="1"/><td rowspan="1" colspan="1"/><td rowspan="1" colspan="1"/><td rowspan="1" colspan="1"/><td rowspan="1" colspan="1"/><td rowspan="1" colspan="1"/><td rowspan="1" colspan="1"/><td rowspan="1" colspan="1">x</td><td rowspan="1" colspan="1"/><td rowspan="1" colspan="1"/><td rowspan="1" colspan="1"/><td rowspan="1" colspan="1">x</td><td rowspan="1" colspan="1"/><td rowspan="1" colspan="1"/><td rowspan="1" colspan="1"/><td rowspan="1" colspan="1"/><td rowspan="1" colspan="1"/><td rowspan="1" colspan="1">x</td><td rowspan="1" colspan="1">x</td><td rowspan="1" colspan="1"/><td rowspan="1" colspan="1"/><td rowspan="1" colspan="1"/><td rowspan="1" colspan="1">x</td></tr><tr><td rowspan="1" colspan="1">
                        <italic><tp:taxon-name>
                            <tp:taxon-name-part taxon-name-part-type="genus" reg="Caulophacus"/>
                            <tp:taxon-name-part taxon-name-part-type="subgenus" reg="Caulophacus"/>
                            <tp:taxon-name-part taxon-name-part-type="species" reg="hadalis">hadalis</tp:taxon-name-part>
                          </tp:taxon-name></italic>
                      </td><td rowspan="1" colspan="1">Southern Kermadec Ridge</td><td rowspan="1" colspan="1"/><td rowspan="1" colspan="1">x</td><td rowspan="1" colspan="1"/><td rowspan="1" colspan="1"/><td rowspan="1" colspan="1"/><td rowspan="1" colspan="1">x</td><td rowspan="1" colspan="1"/><td rowspan="1" colspan="1"/><td rowspan="1" colspan="1"/><td rowspan="1" colspan="1"/><td rowspan="1" colspan="1"/><td rowspan="1" colspan="1"/><td rowspan="1" colspan="1"/><td rowspan="1" colspan="1"/><td rowspan="1" colspan="1">x</td><td rowspan="1" colspan="1"/><td rowspan="1" colspan="1"/><td rowspan="1" colspan="1">x</td><td rowspan="1" colspan="1"/><td rowspan="1" colspan="1"/><td rowspan="1" colspan="1"/><td rowspan="1" colspan="1"/><td rowspan="1" colspan="1"/></tr><tr><td rowspan="1" colspan="1">
                        <italic><tp:taxon-name>
                            <tp:taxon-name-part taxon-name-part-type="genus" reg="Caulophacus"/>
                            <tp:taxon-name-part taxon-name-part-type="subgenus" reg="Caulophacus"/>
                            <tp:taxon-name-part taxon-name-part-type="species" reg="instabilis">instabilis</tp:taxon-name-part>
                          </tp:taxon-name></italic>
                      </td><td rowspan="1" colspan="1">South Orkney Islands</td><td rowspan="1" colspan="1"/><td rowspan="1" colspan="1"/><td rowspan="1" colspan="1"/><td rowspan="1" colspan="1">x</td><td rowspan="1" colspan="1"/><td rowspan="1" colspan="1"/><td rowspan="1" colspan="1"/><td rowspan="1" colspan="1"/><td rowspan="1" colspan="1"/><td rowspan="1" colspan="1"/><td rowspan="1" colspan="1"/><td rowspan="1" colspan="1">x</td><td rowspan="1" colspan="1"/><td rowspan="1" colspan="1"/><td rowspan="1" colspan="1"/><td rowspan="1" colspan="1"/><td rowspan="1" colspan="1"/><td rowspan="1" colspan="1">x</td><td rowspan="1" colspan="1"/><td rowspan="1" colspan="1"/><td rowspan="1" colspan="1"/><td rowspan="1" colspan="1"/><td rowspan="1" colspan="1"/></tr><tr><td rowspan="1" colspan="1">
                        <italic><tp:taxon-name>
                            <tp:taxon-name-part taxon-name-part-type="genus" reg="Caulophacus"/>
                            <tp:taxon-name-part taxon-name-part-type="subgenus" reg="Caulophacus"/>
                            <tp:taxon-name-part taxon-name-part-type="species" reg="latus">latus</tp:taxon-name-part>
                          </tp:taxon-name></italic>
                      </td><td rowspan="1" colspan="1">Crozet Islands</td><td rowspan="1" colspan="1"/><td rowspan="1" colspan="1">x</td><td rowspan="1" colspan="1">x</td><td rowspan="1" colspan="1"/><td rowspan="1" colspan="1"/><td rowspan="1" colspan="1"/><td rowspan="1" colspan="1"/><td rowspan="1" colspan="1">x</td><td rowspan="1" colspan="1"/><td rowspan="1" colspan="1"/><td rowspan="1" colspan="1"/><td rowspan="1" colspan="1">x</td><td rowspan="1" colspan="1"/><td rowspan="1" colspan="1"/><td rowspan="1" colspan="1"/><td rowspan="1" colspan="1"/><td rowspan="1" colspan="1"/><td rowspan="1" colspan="1"/><td rowspan="1" colspan="1"/><td rowspan="1" colspan="1"/><td rowspan="1" colspan="1">x</td><td rowspan="1" colspan="1"/><td rowspan="1" colspan="1">x</td></tr><tr><td rowspan="1" colspan="1">
                        <italic><tp:taxon-name>
                            <tp:taxon-name-part taxon-name-part-type="genus" reg="Caulophacus"/>
                            <tp:taxon-name-part taxon-name-part-type="subgenus" reg="Caulophacus"/>
                            <tp:taxon-name-part taxon-name-part-type="species" reg="oviformis">oviformis</tp:taxon-name-part>
                          </tp:taxon-name></italic>
                      </td><td rowspan="1" colspan="1">East Antarctica</td><td rowspan="1" colspan="1">x</td><td rowspan="1" colspan="1">x</td><td rowspan="1" colspan="1">x</td><td rowspan="1" colspan="1"/><td rowspan="1" colspan="1"/><td rowspan="1" colspan="1"/><td rowspan="1" colspan="1"/><td rowspan="1" colspan="1"/><td rowspan="1" colspan="1"/><td rowspan="1" colspan="1">x</td><td rowspan="1" colspan="1">x</td><td rowspan="1" colspan="1"/><td rowspan="1" colspan="1"/><td rowspan="1" colspan="1"/><td rowspan="1" colspan="1"/><td rowspan="1" colspan="1"/><td rowspan="1" colspan="1"/><td rowspan="1" colspan="1">x</td><td rowspan="1" colspan="1"/><td rowspan="1" colspan="1">x</td><td rowspan="1" colspan="1"/><td rowspan="1" colspan="1"/><td rowspan="1" colspan="1"/></tr><tr><td rowspan="1" colspan="1">
                        <italic><tp:taxon-name>
                            <tp:taxon-name-part taxon-name-part-type="genus" reg="Caulophacus"/>
                            <tp:taxon-name-part taxon-name-part-type="subgenus" reg="Caulophacus"/>
                            <tp:taxon-name-part taxon-name-part-type="species" reg="palmeri">palmeri</tp:taxon-name-part>
                          </tp:taxon-name></italic>
                      </td><td rowspan="1" colspan="1">Drake Passage</td><td rowspan="1" colspan="1"/><td rowspan="1" colspan="1"/><td rowspan="1" colspan="1"/><td rowspan="1" colspan="1"/><td rowspan="1" colspan="1"/><td rowspan="1" colspan="1"/><td rowspan="1" colspan="1"/><td rowspan="1" colspan="1"/><td rowspan="1" colspan="1">x</td><td rowspan="1" colspan="1"/><td rowspan="1" colspan="1"/><td rowspan="1" colspan="1"/><td rowspan="1" colspan="1"/><td rowspan="1" colspan="1"/><td rowspan="1" colspan="1"/><td rowspan="1" colspan="1"/><td rowspan="1" colspan="1"/><td rowspan="1" colspan="1">x</td><td rowspan="1" colspan="1"/><td rowspan="1" colspan="1">x</td><td rowspan="1" colspan="1"/><td rowspan="1" colspan="1"/><td rowspan="1" colspan="1"/></tr><tr><td rowspan="1" colspan="1">
                        <italic><tp:taxon-name>
                            <tp:taxon-name-part taxon-name-part-type="genus" reg="Caulophacus"/>
                            <tp:taxon-name-part taxon-name-part-type="subgenus" reg="Caulophacus"/>
                            <tp:taxon-name-part taxon-name-part-type="species" reg="pipetta">pipetta</tp:taxon-name-part>
                          </tp:taxon-name></italic>
                      </td><td rowspan="1" colspan="1">East Antarctica</td><td rowspan="1" colspan="1">x</td><td rowspan="1" colspan="1">x</td><td rowspan="1" colspan="1">x</td><td rowspan="1" colspan="1"/><td rowspan="1" colspan="1"/><td rowspan="1" colspan="1"/><td rowspan="1" colspan="1"/><td rowspan="1" colspan="1"/><td rowspan="1" colspan="1"/><td rowspan="1" colspan="1">x</td><td rowspan="1" colspan="1"/><td rowspan="1" colspan="1">x</td><td rowspan="1" colspan="1"/><td rowspan="1" colspan="1"/><td rowspan="1" colspan="1"/><td rowspan="1" colspan="1"/><td rowspan="1" colspan="1"/><td rowspan="1" colspan="1"/><td rowspan="1" colspan="1"/><td rowspan="1" colspan="1"/><td rowspan="1" colspan="1">x</td><td rowspan="1" colspan="1">x</td><td rowspan="1" colspan="1"/></tr><tr><td rowspan="1" colspan="1">
                        <italic><tp:taxon-name>
                            <tp:taxon-name-part taxon-name-part-type="genus" reg="Caulophacus"/>
                            <tp:taxon-name-part taxon-name-part-type="subgenus" reg="Caulophacus"/>
                            <tp:taxon-name-part taxon-name-part-type="species" reg="ramosus">ramosus</tp:taxon-name-part>
                          </tp:taxon-name></italic>
                      </td><td rowspan="1" colspan="1">Kermadec Trench</td><td rowspan="1" colspan="1"/><td rowspan="1" colspan="1"/><td rowspan="1" colspan="1"/><td rowspan="1" colspan="1"/><td rowspan="1" colspan="1"/><td rowspan="1" colspan="1"/><td rowspan="1" colspan="1">x</td><td rowspan="1" colspan="1"/><td rowspan="1" colspan="1"/><td rowspan="1" colspan="1"/><td rowspan="1" colspan="1"/><td rowspan="1" colspan="1"/><td rowspan="1" colspan="1"/><td rowspan="1" colspan="1">x</td><td rowspan="1" colspan="1"/><td rowspan="1" colspan="1"/><td rowspan="1" colspan="1"/><td rowspan="1" colspan="1"/><td rowspan="1" colspan="1"/><td rowspan="1" colspan="1"/><td rowspan="1" colspan="1"/><td rowspan="1" colspan="1"/><td rowspan="1" colspan="1"/></tr><tr><td rowspan="1" colspan="1">
                        <italic><tp:taxon-name>
                            <tp:taxon-name-part taxon-name-part-type="genus" reg="Caulophacus"/>
                            <tp:taxon-name-part taxon-name-part-type="subgenus" reg="Caulophacus"/>
                            <tp:taxon-name-part taxon-name-part-type="species" reg="schulzei">schulzei</tp:taxon-name-part>
                          </tp:taxon-name></italic>
                      </td><td rowspan="1" colspan="1">Panama Bight, Pacific Ocean</td><td rowspan="1" colspan="1"/><td rowspan="1" colspan="1"/><td rowspan="1" colspan="1"/><td rowspan="1" colspan="1">x</td><td rowspan="1" colspan="1"/><td rowspan="1" colspan="1"/><td rowspan="1" colspan="1"/><td rowspan="1" colspan="1"/><td rowspan="1" colspan="1"/><td rowspan="1" colspan="1">x</td><td rowspan="1" colspan="1"/><td rowspan="1" colspan="1">x</td><td rowspan="1" colspan="1"/><td rowspan="1" colspan="1"/><td rowspan="1" colspan="1"/><td rowspan="1" colspan="1">x</td><td rowspan="1" colspan="1"/><td rowspan="1" colspan="1"/><td rowspan="1" colspan="1"/><td rowspan="1" colspan="1"/><td rowspan="1" colspan="1">x</td><td rowspan="1" colspan="1">x</td><td rowspan="1" colspan="1"/></tr><tr><td rowspan="1" colspan="1">
                        <italic><tp:taxon-name>
                            <tp:taxon-name-part taxon-name-part-type="genus" reg="Caulophacus"/>
                            <tp:taxon-name-part taxon-name-part-type="subgenus" reg="Caulophacus"/>
                            <tp:taxon-name-part taxon-name-part-type="species" reg="serpens">serpens</tp:taxon-name-part>
                          </tp:taxon-name></italic>
                      </td><td rowspan="1" colspan="1">Kermadec Trench</td><td rowspan="1" colspan="1"/><td rowspan="1" colspan="1"/><td rowspan="1" colspan="1"/><td rowspan="1" colspan="1"/><td rowspan="1" colspan="1"/><td rowspan="1" colspan="1">x</td><td rowspan="1" colspan="1"/><td rowspan="1" colspan="1"/><td rowspan="1" colspan="1"/><td rowspan="1" colspan="1"/><td rowspan="1" colspan="1"/><td rowspan="1" colspan="1"/><td rowspan="1" colspan="1"/><td rowspan="1" colspan="1"/><td rowspan="1" colspan="1"/><td rowspan="1" colspan="1"/><td rowspan="1" colspan="1"/><td rowspan="1" colspan="1"/><td rowspan="1" colspan="1"/><td rowspan="1" colspan="1"/><td rowspan="1" colspan="1"/><td rowspan="1" colspan="1"/><td rowspan="1" colspan="1"/></tr><tr><td rowspan="1" colspan="1">
                        <italic><tp:taxon-name>
                            <tp:taxon-name-part taxon-name-part-type="genus" reg="Caulophacus"/>
                            <tp:taxon-name-part taxon-name-part-type="subgenus" reg="Caulophacus"/>
                            <tp:taxon-name-part taxon-name-part-type="species" reg="scotiae">scotiae</tp:taxon-name-part>
                          </tp:taxon-name></italic>
                      </td><td rowspan="1" colspan="1">Weddell Sea, Antarctica</td><td rowspan="1" colspan="1"/><td rowspan="1" colspan="1">x</td><td rowspan="1" colspan="1">x</td><td rowspan="1" colspan="1"/><td rowspan="1" colspan="1"/><td rowspan="1" colspan="1"/><td rowspan="1" colspan="1"/><td rowspan="1" colspan="1"/><td rowspan="1" colspan="1"/><td rowspan="1" colspan="1"/><td rowspan="1" colspan="1"/><td rowspan="1" colspan="1">x</td><td rowspan="1" colspan="1"/><td rowspan="1" colspan="1"/><td rowspan="1" colspan="1"/><td rowspan="1" colspan="1"/><td rowspan="1" colspan="1"/><td rowspan="1" colspan="1"/><td rowspan="1" colspan="1"/><td rowspan="1" colspan="1"/><td rowspan="1" colspan="1">x</td><td rowspan="1" colspan="1">x</td><td rowspan="1" colspan="1"/></tr><tr><td rowspan="1" colspan="1">
                        <italic><tp:taxon-name>
                            <tp:taxon-name-part taxon-name-part-type="genus" reg="Caulophacus"/>
                            <tp:taxon-name-part taxon-name-part-type="subgenus" reg="Caulophacus"/>
                            <tp:taxon-name-part taxon-name-part-type="species" reg="variens">variens</tp:taxon-name-part>
                          </tp:taxon-name></italic>
                      </td><td rowspan="1" colspan="1">Western Pacific Ocean</td><td rowspan="1" colspan="1"/><td rowspan="1" colspan="1">x</td><td rowspan="1" colspan="1">x</td><td rowspan="1" colspan="1"/><td rowspan="1" colspan="1"/><td rowspan="1" colspan="1"/><td rowspan="1" colspan="1"/><td rowspan="1" colspan="1"/><td rowspan="1" colspan="1"/><td rowspan="1" colspan="1"/><td rowspan="1" colspan="1">x</td><td rowspan="1" colspan="1"/><td rowspan="1" colspan="1"/><td rowspan="1" colspan="1"/><td rowspan="1" colspan="1"/><td rowspan="1" colspan="1"/><td rowspan="1" colspan="1"/><td rowspan="1" colspan="1">x</td><td rowspan="1" colspan="1"/><td rowspan="1" colspan="1"/><td rowspan="1" colspan="1">x</td><td rowspan="1" colspan="1">x</td><td rowspan="1" colspan="1"/></tr><tr><td rowspan="1" colspan="1">
                        <italic><tp:taxon-name>
                            <tp:taxon-name-part taxon-name-part-type="genus" reg="Caulophacus"/>
                            <tp:taxon-name-part taxon-name-part-type="subgenus" reg="Caulophacus"/>
                            <tp:taxon-name-part taxon-name-part-type="species" reg="wilsoni">wilsoni</tp:taxon-name-part>
                          </tp:taxon-name></italic>
                      </td><td rowspan="1" colspan="1">Eastern Pacific Ocean</td><td rowspan="1" colspan="1">x</td><td rowspan="1" colspan="1">x</td><td rowspan="1" colspan="1">x</td><td rowspan="1" colspan="1"/><td rowspan="1" colspan="1"/><td rowspan="1" colspan="1"/><td rowspan="1" colspan="1"/><td rowspan="1" colspan="1"/><td rowspan="1" colspan="1"/><td rowspan="1" colspan="1"/><td rowspan="1" colspan="1"/><td rowspan="1" colspan="1">x</td><td rowspan="1" colspan="1"/><td rowspan="1" colspan="1"/><td rowspan="1" colspan="1"/><td rowspan="1" colspan="1"/><td rowspan="1" colspan="1"/><td rowspan="1" colspan="1">x</td><td rowspan="1" colspan="1"/><td rowspan="1" colspan="1"/><td rowspan="1" colspan="1">x</td><td rowspan="1" colspan="1"/><td rowspan="1" colspan="1"/></tr></tbody></table><table-wrap-foot><fn><p>*Taxonomic authorities have been excluded from this column but are available from <xref ref-type="bibr" rid="B42">van Soest et al. (2021)</xref></p></fn></table-wrap-foot></table-wrap></tp:treatment-sec><ref-list><ref id="B42"><mixed-citation xmlns:xlink="http://www.w3.org/1999/xlink" xlink:type="simple"><person-group><name name-style="western"><surname>van Soest</surname><given-names>RWM</given-names></name><name name-style="western"><surname>Boury-Esnault</surname><given-names>N</given-names></name><name name-style="western"><surname>Hooper</surname><given-names>JNA</given-names></name><name name-style="western"><surname>Rützler</surname><given-names>K</given-names></name><name name-style="western"><surname>de Voogd</surname><given-names>NJ</given-names></name><name name-style="western"><surname>Alvarez</surname><given-names>B</given-names></name><name name-style="western"><surname>Hajdu</surname><given-names>E</given-names></name><name name-style="western"><surname>Pisera</surname><given-names>AB</given-names></name><name name-style="western"><surname>Manconi</surname><given-names>R</given-names></name><name name-style="western"><surname>Schönberg</surname><given-names>C</given-names></name><name name-style="western"><surname>Klautau</surname><given-names>M</given-names></name><name name-style="western"><surname>Kelly</surname><given-names>M</given-names></name><name name-style="western"><surname>Vacelet</surname><given-names>J</given-names></name><name name-style="western"><surname>Dohrmann</surname><given-names>M</given-names></name><name name-style="western"><surname>Díaz</surname><given-names>M-C</given-names></name><name name-style="western"><surname>Cárdenas</surname><given-names>P</given-names></name><name name-style="western"><surname>Carballo</surname><given-names>JL</given-names></name><name name-style="western"><surname>Ríos</surname><given-names>P</given-names></name><name name-style="western"><surname>Downey</surname><given-names>R</given-names></name><name name-style="western"><surname>Morrow</surname><given-names>CC</given-names></name></person-group> (<year>2021</year>) World <tp:taxon-name><tp:taxon-name-part taxon-name-part-type="phylum">Porifera</tp:taxon-name-part></tp:taxon-name> Database. <ext-link xlink:type="simple" ext-link-type="uri" xlink:href="http://www.marinespecies.org/porifera">http://www.marinespecies.org/porifera</ext-link></mixed-citation></ref></ref-list></tp:taxon-treatment>
