# Supplementary material for: Rossellid glass sponges (Porifera, Hexactinellida) from New Zealand waters, with description of one new genus and six new species
Source: Zookeys. 2021 Sep 17;1060:33–84. doi: 10.3897/zookeys.1060.63307 (PMC8463523; doi:10.3897/zookeys.1060.63307)
Supplement: XML Treatment for Caulophacus (Caulophacus) ramosus [file zookeys.1060.63307-treatment21.xml]

<!DOCTYPE tp:taxon-treatment
  PUBLIC "-//TaxonX//DTD Taxonomic Treatment Publishing DTD v0 20100105//EN" "tax-treatment-NSO.dtd">
<tp:taxon-treatment xmlns:tp="http://www.plazi.org/taxpub"><tp:treatment-meta><kwd-group><label>Taxon classification</label><kwd><named-content xmlns:xlink="http://www.w3.org/1999/xlink" content-type="kingdom">Animalia</named-content></kwd><kwd><named-content xmlns:xlink="http://www.w3.org/1999/xlink" content-type="order">Lyssacinosida</named-content></kwd><kwd><named-content xmlns:xlink="http://www.w3.org/1999/xlink" content-type="family">Rossellidae</named-content></kwd></kwd-group><mixed-citation publication-type="journal"><person-group><name><surname>Reiswig</surname><given-names>Henry M.</given-names></name><name><surname>Dohrmann</surname><given-names>Martin</given-names></name><name><surname>Kelly</surname><given-names>Michelle</given-names></name><name><surname>Mills</surname><given-names>Sadie</given-names></name><name><surname>Schupp</surname><given-names>Peter J.</given-names></name><name><surname>Wörheide</surname><given-names>Gert</given-names></name></person-group><article-title>Rossellid glass sponges (<tp:taxon-name><tp:taxon-name-part taxon-name-part-type="phylum">Porifera</tp:taxon-name-part></tp:taxon-name>, <tp:taxon-name><tp:taxon-name-part taxon-name-part-type="class">Hexactinellida</tp:taxon-name-part></tp:taxon-name>) from New Zealand waters, with description of one new genus and six new species</article-title><source>Zookeys</source><day>17</day><month>9</month><year>2021</year><volume>1060</volume><fpage>33</fpage><lpage>84</lpage><pub-id pub-id-type="doi">10.3897/zookeys.1060.63307</pub-id></mixed-citation></tp:treatment-meta><tp:nomenclature><tp:taxon-name><object-id xmlns:xlink="http://www.w3.org/1999/xlink" content-type="arpha" xlink:type="simple">CAA72752-CEEB-5252-9626-61AFC687BFC1</object-id><tp:taxon-name-part taxon-name-part-type="genus" reg="Caulophacus">Caulophacus</tp:taxon-name-part> (<tp:taxon-name-part taxon-name-part-type="subgenus" reg="Caulophacus">Caulophacus</tp:taxon-name-part>) <tp:taxon-name-part taxon-name-part-type="species" reg="ramosus">ramosus</tp:taxon-name-part><object-id xmlns:xlink="http://www.w3.org/1999/xlink" content-type="zoobank" xlink:type="simple">http://zoobank.org/C3DFB4B3-84C0-4794-A26F-84CB58A9F7E3</object-id></tp:taxon-name><tp:taxon-authority>Reiswig, Dohrmann &amp; Kelly</tp:taxon-authority><tp:taxon-status xmlns:xlink="http://www.w3.org/1999/xlink" xlink:type="simple">sp. nov.</tp:taxon-status><xref ref-type="fig" rid="F16">Figs 16</xref><xref ref-type="fig" rid="F17">, 17</xref><xref ref-type="table" rid="T9">; Table 9</xref></tp:nomenclature><tp:treatment-sec sec-type="material" id="SECID0ENVDK"><title>Material examined.</title><p><bold><italic>Holotype</italic></bold><named-content xmlns:xlink="http://www.w3.org/1999/xlink" content-type="dwc:institutional_code" xlink:type="simple">NIWA</named-content> 126085, RV Sonne Stn SO254/22ROV06_BIOBOX4, Kermadec Trench slope, <named-content xmlns:xlink="http://www.w3.org/1999/xlink" content-type="dwc:verbatimCoordinates" xlink:type="simple"><named-content content-type="geo-json" specific-use="{&#34;type&#34;:&#34;Point&#34;,&#34;coordinates&#34;:[-176.702000,-29.266000]}" id="NCID0EDWDK" xlink:type="simple">29.266°S, 176.702°W</named-content></named-content>, 4819 m, 04 Feb 2017.</p></tp:treatment-sec><tp:treatment-sec sec-type="distribution" id="SECID0EIWDK"><title>Distribution.</title><p>Known only from the type locality, the Kermadec Trench slope, north of New Zealand (Fig. <xref ref-type="fig" rid="F16">16A</xref>).</p><fig id="F16" position="float" orientation="portrait"><object-id xmlns:xlink="http://www.w3.org/1999/xlink" content-type="doi" xlink:type="simple">10.3897/zookeys.1060.63307.figure16</object-id><object-id xmlns:xlink="http://www.w3.org/1999/xlink" content-type="arpha" xlink:type="simple">A12FB512-56DF-5FDE-B3E9-20A98C300775</object-id><label>Figure 16.</label><caption><p><tp:taxon-name><tp:taxon-name-part taxon-name-part-type="genus" reg="Caulophacus">Caulophacus</tp:taxon-name-part> (<tp:taxon-name-part taxon-name-part-type="subgenus" reg="Caulophacus">Caulophacus</tp:taxon-name-part>) <tp:taxon-name-part taxon-name-part-type="species" reg="ramosus">ramosus</tp:taxon-name-part></tp:taxon-name> sp. nov., <named-content xmlns:xlink="http://www.w3.org/1999/xlink" content-type="dwc:institutional_code" xlink:type="simple">NIWA</named-content> 126085, distribution, skeleton, and morphology <bold>A</bold> map of collection location on Kermadec Trench slope <bold>B</bold> in-situ image of the largest body; the irregular undulating stalk associated with it is largely hidden in accumulated sediment. The green line is 6.24 cm long copied from between laser spots elsewhere in the image <bold>C</bold> deck image of the large body, which was unavailable for taxonomic description since used for other analyses (image by PJS) <bold>D</bold> a smaller body (arrowhead) attached presumably to the same stalk but lower in the sinuous section with multiple branching attachments to small cobbles <bold>E</bold> The same body enlarged to show the plush of long atrial pinular pentactins <bold>F</bold> cross section of the larger contort white stalk and its central canal. Image <bold>B</bold> captured by <abbrev xmlns:xlink="http://www.w3.org/1999/xlink" content-type="institution" xlink:title="GEOMAR Helmholtz Centre for Ocean Research Kiel Remotely Operated Vehicle" id="ABBRID0E5XDK" xlink:type="simple">ROV</abbrev> Team <abbrev xmlns:xlink="http://www.w3.org/1999/xlink" content-type="institution" xlink:title="Research Center for Marine Geosciences, Helmholtz Centre for Ocean Research Kiel, Germany" id="ABBRID0EDYDK" xlink:type="simple">GEOMAR</abbrev>, <abbrev xmlns:xlink="http://www.w3.org/1999/xlink" content-type="institution" xlink:title="GEOMAR Helmholtz Centre for Ocean Research Kiel Remotely Operated Vehicle" id="ABBRID0EIYDK" xlink:type="simple">ROV</abbrev> Kiel 6000 onboard RV Sonne (voyage SO254), courtesy of Project PoribacNewZ, <abbrev xmlns:xlink="http://www.w3.org/1999/xlink" content-type="institution" xlink:title="Research Center for Marine Geosciences, Helmholtz Centre for Ocean Research Kiel, Germany" id="ABBRID0ENYDK" xlink:type="simple">GEOMAR</abbrev>, and <abbrev xmlns:xlink="http://www.w3.org/1999/xlink" xlink:title="Institute for Chemistry and Biology of the Marine Environment" id="ABBRID0ESYDK" xlink:type="simple">ICBM</abbrev>.</p></caption><graphic xmlns:xlink="http://www.w3.org/1999/xlink" xlink:href="zookeys-1060-033-g016.jpg" position="float" orientation="portrait" xlink:type="simple" id="oo_589696.jpg"><uri content-type="original_file" xlink:type="simple">https://binary.pensoft.net/fig/589696</uri></graphic></fig></tp:treatment-sec><tp:treatment-sec sec-type="habitat" id="SECID0E2YDK"><title>Habitat.</title><p>Attached to hard substratum; depth 4819 m.</p></tp:treatment-sec><tp:treatment-sec sec-type="description" id="SECID0EAZDK"><title>Description.</title><p>Morphology of the holotype is a compound mass of a thin, convoluted stalk-part, with at least one small mushroom-shaped body branching from it (Fig. <xref ref-type="fig" rid="F16">16D, E</xref>), and a longer, thicker, upright stalk-part bearing a larger terminal mushroom-shaped body (Fig. <xref ref-type="fig" rid="F16">16B, C</xref>). The larger upright stalk has six lateral knobs just below the larger body on its stalk (Fig. <xref ref-type="fig" rid="F16">16C</xref>) whose nature and function are unknown, possibly sites for attachment to a hard substratum, or are new buds. The lower convoluted stalk part branches into many attachment points, at least eight within a 27 mm length (Fig. <xref ref-type="fig" rid="F16">16D</xref>). The smaller of the two bodies attached to this stalk system has a felt-like cover of long pinular pentactins on the outer surface (Fig. <xref ref-type="fig" rid="F16">16E</xref>); we have had no opportunity to examine the larger body. The stalk in all parts is hollow (Fig. <xref ref-type="fig" rid="F16">16F</xref>). Overall dimension of the larger body in the in-situ image is 45.5 mm in diameter with the stalk having a diameter of 5.9 mm at a point 5 mm below the attachment. The smaller specimen is 5.3 mm in diameter and 3.6 mm in height. Stalk diameter varies from 1.0 mm at the short branch joining the small specimen to the convoluted stalk which is mostly ca 1.8 mm thick. The connection of the convoluted part of the stalk to the thicker upright stalk part was not available for assessment. Surfaces of the small body are covered by a villous plush of long pinular pentactins, but there are no special prostalia present. The lower convoluted stalk surfaces appear devoid of any visible surface spicules, but spicule preparations of this apparently “barren” stalk still show that typical stalk spicules are present. Thus, spicules obtained from stalks may derive from other locations on the specimen and should be considered as possibly from other original sources. Surfaces of the upper straight stalk and the terminal larger body are known only from fresh seawater-wet lab photos; they are covered by a thick spiny layer of brown tissue (Fig. <xref ref-type="fig" rid="F16">16C</xref>). Colour of the body in life is translucent white; when preserved in ethanol it is pale brown.</p><p><bold><italic>Skeleton</italic>.</bold> Choanosomal skeleton of the body is a network of diactins and hexactins. There is no evidence of fusion between any spicules within the body. Spicule fusion is restricted to the choanosomal diactins of the hollow stalks where the diactins are joined by fusion at spot contacts and by relatively long synapticula forming ladders. Microscleres are scattered evenly throughout the choanosome. Ectosomal skeleton of the dermal and atrial sides of the body consists of tightly packed pinular pentactins; no pinular hexactins are present. These are supported on, respectively, hypodermal and hypoatrial pentactins, which are never raised above the surfaces. Microscleres are present as in the choanosome.</p><p><bold><italic>Spicules</italic>.</bold> Megascleres (Fig. <xref ref-type="fig" rid="F17">17</xref>; Table <xref ref-type="table" rid="T9">9</xref>) are hypodermal and hypoatrial pentactins, choanosomal hexactins and diactins, and pinular pentactins. Hypodermal pentactins of the body (Fig. <xref ref-type="fig" rid="F17">17A</xref>) are regular and smooth except for spined ray ends. The proximal rays are longer, averaging 1.26 × the length of tangential rays. Hypoatrial pentactins of the body (Fig. <xref ref-type="fig" rid="F17">17B</xref>) are also regular and smooth except for spined areas on both tangential and proximal ray ends. The proximal ray is longer, averaging 1.41 × the length of tangential rays. Hypodermal pentactins of the stalk (not figured) are regular in shape but significantly smaller than those of the body. Choanosomal hexactins (Fig. <xref ref-type="fig" rid="F17">17C</xref>) are restricted to the body; rays are smooth and spines are present only on ray ends. Macrospines are never found in the central part of these spicules. Choanosomal diactins (Fig. <xref ref-type="fig" rid="F17">17D</xref>) are straight or slightly curved and are smooth except for the ends; they have small but detectable central swellings. Dermal pinular pentactins of the body (Fig. <xref ref-type="fig" rid="F17">17E</xref>) have narrow pinular rays topped with a short, blunt apical spine. Their basal rays are entirely spined and end in abruptly rounded tips. Atrial pinular pentactins of the body (Fig. <xref ref-type="fig" rid="F17">17F</xref>) have narrow pinular rays like the dermal pinules, but with a longer pinular ray (on average 1.25 ×); however, presence of an apical spine was not determined since all of these examined in <abbrev xmlns:xlink="http://www.w3.org/1999/xlink" xlink:title="scanning electron microscopy" id="ABBRID0EQ2DK" xlink:type="simple">SEM</abbrev> had broken tips. Basal rays are like those of the dermal pinules. Stalk pinular pentactins (not figured) are morphologically similar to the dermal body pentactins.</p><table-wrap id="T9" position="float" orientation="portrait"><label>Table 9.</label><caption><p>Spicule dimensions (µm) of <tp:taxon-name><tp:taxon-name-part taxon-name-part-type="genus" reg="Caulophacus">Caulophacus</tp:taxon-name-part> (<tp:taxon-name-part taxon-name-part-type="subgenus" reg="Caulophacus">Caulophacus</tp:taxon-name-part>) <tp:taxon-name-part taxon-name-part-type="species" reg="ramosus">ramosus</tp:taxon-name-part></tp:taxon-name> sp. nov., <named-content xmlns:xlink="http://www.w3.org/1999/xlink" content-type="dwc:institutional_code" xlink:type="simple">NIWA</named-content> 126085.</p></caption><table id="TID0EPLFK" rules="all"><tbody><tr><th rowspan="1" colspan="1">Parameter</th><th rowspan="1" colspan="1">mean</th><th rowspan="1" colspan="1">s.d.</th><th rowspan="1" colspan="1">range</th><th rowspan="1" colspan="1">no.</th></tr><tr><td rowspan="1" colspan="5">Hypodermal body pentactin</td></tr><tr><td rowspan="1" colspan="1">tangential ray length</td><td rowspan="1" colspan="1">417</td><td rowspan="1" colspan="1">107</td><td rowspan="1" colspan="1"/><td rowspan="1" colspan="1">42</td></tr><tr><td rowspan="1" colspan="1">tangential ray width</td><td rowspan="1" colspan="1">19.7</td><td rowspan="1" colspan="1">4.0</td><td rowspan="1" colspan="1"/><td rowspan="1" colspan="1">44</td></tr><tr><td rowspan="1" colspan="1">proximal ray length</td><td rowspan="1" colspan="1">526</td><td rowspan="1" colspan="1">187</td><td rowspan="1" colspan="1"/><td rowspan="1" colspan="1">35</td></tr><tr><td rowspan="1" colspan="5">Hypoatrial body pentactin</td></tr><tr><td rowspan="1" colspan="1">tangential ray length</td><td rowspan="1" colspan="1">438</td><td rowspan="1" colspan="1">73</td><td rowspan="1" colspan="1"/><td rowspan="1" colspan="1">53</td></tr><tr><td rowspan="1" colspan="1">tangential ray width</td><td rowspan="1" colspan="1">21.2</td><td rowspan="1" colspan="1">2.7</td><td rowspan="1" colspan="1"/><td rowspan="1" colspan="1">54</td></tr><tr><td rowspan="1" colspan="1">proximal ray length</td><td rowspan="1" colspan="1">617</td><td rowspan="1" colspan="1">129</td><td rowspan="1" colspan="1"/><td rowspan="1" colspan="1">52</td></tr><tr><td rowspan="1" colspan="5">Hypodermal stalk pentactin</td></tr><tr><td rowspan="1" colspan="1">tangential ray length</td><td rowspan="1" colspan="1">203</td><td rowspan="1" colspan="1">37</td><td rowspan="1" colspan="1"/><td rowspan="1" colspan="1">46</td></tr><tr><td rowspan="1" colspan="1">tangential ray width</td><td rowspan="1" colspan="1">10.8</td><td rowspan="1" colspan="1">2.5</td><td rowspan="1" colspan="1"/><td rowspan="1" colspan="1">49</td></tr><tr><td rowspan="1" colspan="1">proximal ray length</td><td rowspan="1" colspan="1">337</td><td rowspan="1" colspan="1">187</td><td rowspan="1" colspan="1"/><td rowspan="1" colspan="1">25</td></tr><tr><td rowspan="1" colspan="5">Choanosomal hexactin</td></tr><tr><td rowspan="1" colspan="1">short ray length</td><td rowspan="1" colspan="1">497</td><td rowspan="1" colspan="1">70</td><td rowspan="1" colspan="1"/><td rowspan="1" colspan="1">14</td></tr><tr><td rowspan="1" colspan="1">long ray width</td><td rowspan="1" colspan="1">847</td><td rowspan="1" colspan="1">143</td><td rowspan="1" colspan="1"/><td rowspan="1" colspan="1">16</td></tr><tr><td rowspan="1" colspan="1">ray width</td><td rowspan="1" colspan="1">24.3</td><td rowspan="1" colspan="1">3.0</td><td rowspan="1" colspan="1"/><td rowspan="1" colspan="1">16</td></tr><tr><td rowspan="1" colspan="5">Choanosomal diactin</td></tr><tr><td rowspan="1" colspan="1">length (mm)</td><td rowspan="1" colspan="1">1.7</td><td rowspan="1" colspan="1">0.7</td><td rowspan="1" colspan="1"/><td rowspan="1" colspan="1">44</td></tr><tr><td rowspan="1" colspan="1">width</td><td rowspan="1" colspan="1">8.6</td><td rowspan="1" colspan="1">2.3</td><td rowspan="1" colspan="1"/><td rowspan="1" colspan="1">44</td></tr><tr><td rowspan="1" colspan="5">Body dermal pinular pentactin</td></tr><tr><td rowspan="1" colspan="1">pinular ray length</td><td rowspan="1" colspan="1">504</td><td rowspan="1" colspan="1">133</td><td rowspan="1" colspan="1"/><td rowspan="1" colspan="1">8</td></tr><tr><td rowspan="1" colspan="1">pinular ray basal width</td><td rowspan="1" colspan="1">9.2</td><td rowspan="1" colspan="1">2.1</td><td rowspan="1" colspan="1"/><td rowspan="1" colspan="1">29</td></tr><tr><td rowspan="1" colspan="1">pinular ray maximum width</td><td rowspan="1" colspan="1">11.2</td><td rowspan="1" colspan="1">3.0</td><td rowspan="1" colspan="1"/><td rowspan="1" colspan="1">29</td></tr><tr><td rowspan="1" colspan="1">tangential ray length</td><td rowspan="1" colspan="1">118</td><td rowspan="1" colspan="1">22</td><td rowspan="1" colspan="1"/><td rowspan="1" colspan="1">20</td></tr><tr><td rowspan="1" colspan="1">tangential ray width</td><td rowspan="1" colspan="1">7.4</td><td rowspan="1" colspan="1">1.7</td><td rowspan="1" colspan="1"/><td rowspan="1" colspan="1">30</td></tr><tr><td rowspan="1" colspan="5">Body atrial pinular pentactin</td></tr><tr><td rowspan="1" colspan="1">pinular ray length</td><td rowspan="1" colspan="1">630</td><td rowspan="1" colspan="1">127</td><td rowspan="1" colspan="1"/><td rowspan="1" colspan="1">41</td></tr><tr><td rowspan="1" colspan="1">pinular ray basal width</td><td rowspan="1" colspan="1">9.2</td><td rowspan="1" colspan="1">1.6</td><td rowspan="1" colspan="1"/><td rowspan="1" colspan="1">40</td></tr><tr><td rowspan="1" colspan="1">pinular ray maximum width</td><td rowspan="1" colspan="1">11.7</td><td rowspan="1" colspan="1">1.8</td><td rowspan="1" colspan="1"/><td rowspan="1" colspan="1">41</td></tr><tr><td rowspan="1" colspan="1">tangential ray length</td><td rowspan="1" colspan="1">122</td><td rowspan="1" colspan="1">20</td><td rowspan="1" colspan="1"/><td rowspan="1" colspan="1">35</td></tr><tr><td rowspan="1" colspan="1">tangential ray width</td><td rowspan="1" colspan="1">7.6</td><td rowspan="1" colspan="1">1.5</td><td rowspan="1" colspan="1"/><td rowspan="1" colspan="1">40</td></tr><tr><td rowspan="1" colspan="5">Stalk dermal pinular pentactin</td></tr><tr><td rowspan="1" colspan="1">pinular ray length</td><td rowspan="1" colspan="1">530</td><td rowspan="1" colspan="1">125</td><td rowspan="1" colspan="1"/><td rowspan="1" colspan="1">30</td></tr><tr><td rowspan="1" colspan="1">pinular ray basal width</td><td rowspan="1" colspan="1">11.4</td><td rowspan="1" colspan="1">4.9</td><td rowspan="1" colspan="1"/><td rowspan="1" colspan="1">30</td></tr><tr><td rowspan="1" colspan="1">pinular ray maximum width</td><td rowspan="1" colspan="1">16.4</td><td rowspan="1" colspan="1">7.0</td><td rowspan="1" colspan="1"/><td rowspan="1" colspan="1">30</td></tr><tr><td rowspan="1" colspan="1">tangential ray length</td><td rowspan="1" colspan="1">132</td><td rowspan="1" colspan="1">33</td><td rowspan="1" colspan="1"/><td rowspan="1" colspan="1">23</td></tr><tr><td rowspan="1" colspan="1">tangential ray width</td><td rowspan="1" colspan="1">8.8</td><td rowspan="1" colspan="1">3.9</td><td rowspan="1" colspan="1"/><td rowspan="1" colspan="1">30</td></tr><tr><td rowspan="1" colspan="5">Discohexactin</td></tr><tr><td rowspan="1" colspan="1">diameter</td><td rowspan="1" colspan="1">263</td><td rowspan="1" colspan="1">30</td><td rowspan="1" colspan="1"/><td rowspan="1" colspan="1">52</td></tr><tr><td rowspan="1" colspan="1">ray width (from <abbrev xmlns:xlink="http://www.w3.org/1999/xlink" xlink:title="scanning electron microscopy" id="ABBRID0EQNEK" xlink:type="simple">SEM</abbrev> only)</td><td rowspan="1" colspan="1">6.7</td><td rowspan="1" colspan="1">0.9</td><td rowspan="1" colspan="1"/><td rowspan="1" colspan="1">5</td></tr><tr><td rowspan="1" colspan="5">Thin-ray stellate <tp:taxon-name><tp:taxon-name-part taxon-name-part-type="genus" reg="Caulophacus"/><tp:taxon-name-part taxon-name-part-type="species" reg="discohexaster">discohexaster</tp:taxon-name-part></tp:taxon-name></td></tr><tr><td rowspan="1" colspan="1">diameter</td><td rowspan="1" colspan="1">154</td><td rowspan="1" colspan="1">24</td><td rowspan="1" colspan="1"/><td rowspan="1" colspan="1">50</td></tr><tr><td rowspan="1" colspan="1">primary ray length</td><td rowspan="1" colspan="1">50.9</td><td rowspan="1" colspan="1">7.5</td><td rowspan="1" colspan="1"/><td rowspan="1" colspan="1">50</td></tr><tr><td rowspan="1" colspan="1">secondary ray length</td><td rowspan="1" colspan="1">26.2</td><td rowspan="1" colspan="1">7.8</td><td rowspan="1" colspan="1"/><td rowspan="1" colspan="1">50</td></tr></tbody></table></table-wrap><fig id="F17" position="float" orientation="portrait"><object-id xmlns:xlink="http://www.w3.org/1999/xlink" content-type="doi" xlink:type="simple">10.3897/zookeys.1060.63307.figure17</object-id><object-id xmlns:xlink="http://www.w3.org/1999/xlink" content-type="arpha" xlink:type="simple">E0C2A2E6-F7B7-5644-A0AA-7AB03758241B</object-id><label>Figure 17.</label><caption><p><tp:taxon-name><tp:taxon-name-part taxon-name-part-type="genus" reg="Caulophacus">Caulophacus</tp:taxon-name-part> (<tp:taxon-name-part taxon-name-part-type="subgenus" reg="Caulophacus">Caulophacus</tp:taxon-name-part>) <tp:taxon-name-part taxon-name-part-type="species" reg="ramosus">ramosus</tp:taxon-name-part></tp:taxon-name> sp. nov., <named-content xmlns:xlink="http://www.w3.org/1999/xlink" content-type="dwc:institutional_code" xlink:type="simple">NIWA</named-content> 126085, spicules <bold>A</bold> two whole hypodermal body pentactins and enlarged ray tips <bold>B</bold> two whole hypoatrial body pentactins and enlarged ray ends <bold>C</bold> a choanosomal hexactin and two enlarged ray tips <bold>D</bold> t wo whole choanosomal diactins and enlarged ends and central swellings <bold>E</bold> dermal body pinular pentactin and enlarged ray ends <bold>F</bold> atrial body pinular pentactin and enlarged ray ends <bold>G</bold> discohexactin and enlarged ray end <bold>H</bold> hemidiscohexaster <bold>I</bold> thin-rayed stellate <tp:taxon-name><tp:taxon-name-part taxon-name-part-type="genus" reg="Caulophacus"/><tp:taxon-name-part taxon-name-part-type="species" reg="discohexaster">discohexaster</tp:taxon-name-part></tp:taxon-name> with enlarged secondary ray tuft and a secondary ray. Scale bars in <bold>A</bold> apply to <bold>B–D</bold> scales in <bold>E</bold> apply to <bold>F</bold> whole microscleres are at the same scale.</p></caption><graphic xmlns:xlink="http://www.w3.org/1999/xlink" xlink:href="zookeys-1060-033-g017.jpg" position="float" orientation="portrait" xlink:type="simple" id="oo_589697.jpg"><uri content-type="original_file" xlink:type="simple">https://binary.pensoft.net/fig/589697</uri></graphic></fig><p>Microscleres (Fig. <xref ref-type="fig" rid="F17">17</xref>; Table <xref ref-type="table" rid="T9">9</xref>) are thick-rayed discohexactins and rare hemidiscohexasters and thin-rayed stellate discohexasters. Discohexactins (Fig. <xref ref-type="fig" rid="F17">17G</xref>) are the most abundant microscleres; they have rays ornamented with large, reclined spines and a terminal disc with 5–8 marginal teeth. Rare hemidiscohexasters (Fig. <xref ref-type="fig" rid="F17">17H</xref>) are similar to the discohexactins. Thin-rayed stellate discohexasters (Fig. <xref ref-type="fig" rid="F17">17I</xref>) have long, smooth primary rays supporting a narrow shorter brush of 3–9 straight, rough, terminal rays ending in small discs.</p></tp:treatment-sec><tp:treatment-sec sec-type="etymology" id="SECID0EZSEK"><title>Etymology.</title><p>Named for the lower, convoluted stalk part, which branches into many attachment points (<italic><tp:taxon-name><tp:taxon-name-part taxon-name-part-type="genus" reg="Caulophacus"/><tp:taxon-name-part taxon-name-part-type="species" reg="ramosus">ramosus</tp:taxon-name-part></tp:taxon-name></italic>, branching; Latin).</p></tp:treatment-sec><tp:treatment-sec sec-type="remarks" id="SECID0EJTEK"><title>Remarks.</title><p>The morphological character of all microscleres being discoid, places this species in the subgenus <tp:taxon-name><tp:taxon-name-part taxon-name-part-type="genus" reg="Caulophacus">Caulophacus</tp:taxon-name-part> (<tp:taxon-name-part taxon-name-part-type="subgenus" reg="Caulophacus">Caulophacus</tp:taxon-name-part>)</tp:taxon-name>. In comparing it to the 22 recognised species of this subgenus (Table <xref ref-type="table" rid="T7">7</xref>), it is apparent that there are no forms known with all pinules, both dermal and atrial, as exclusively pentactins. It is very like the previous described new species, <tp:taxon-name><tp:taxon-name-part taxon-name-part-type="genus" reg="Caulophacus">C.</tp:taxon-name-part> (<tp:taxon-name-part taxon-name-part-type="subgenus" reg="Caulophacus">Caulophacus</tp:taxon-name-part>) <tp:taxon-name-part taxon-name-part-type="species" reg="serpens">serpens</tp:taxon-name-part></tp:taxon-name> sp. nov. in its mainly, but not exclusively, pinular pentactins, and in the body form with a significant portion of the stalk convoluted, attached by many attachment sites and compound bearing several bodies. The two differ, however, in pinule morphology and types of microscleres. Also, molecular data (<abbrev xmlns:xlink="http://www.w3.org/1999/xlink" xlink:title="molecular data" id="ABBRID0EMUEK" xlink:type="simple">MD</abbrev>, unpubl. results) suggest a closer relationship of this specimen to <tp:taxon-name><tp:taxon-name-part taxon-name-part-type="genus" reg="Caulophacus">C.</tp:taxon-name-part> (<tp:taxon-name-part taxon-name-part-type="subgenus" reg="Caulophacus">Caulophacus</tp:taxon-name-part>) <tp:taxon-name-part taxon-name-part-type="species" reg="arcticus">arcticus</tp:taxon-name-part></tp:taxon-name>, <tp:taxon-name><tp:taxon-name-part taxon-name-part-type="genus" reg="Caulophacus">C.</tp:taxon-name-part> (<tp:taxon-name-part taxon-name-part-type="subgenus" reg="Caulodiscus">Caulodiscus</tp:taxon-name-part>) <tp:taxon-name-part taxon-name-part-type="species" reg="valdiviae">valdiviae</tp:taxon-name-part></tp:taxon-name>, and <tp:taxon-name><tp:taxon-name-part taxon-name-part-type="genus" reg="Caulophacus">C.</tp:taxon-name-part> (<tp:taxon-name-part taxon-name-part-type="subgenus" reg="Oxydiscus">Oxydiscus</tp:taxon-name-part>) <tp:taxon-name-part taxon-name-part-type="species" reg="weddelli">weddelli</tp:taxon-name-part></tp:taxon-name> than to <tp:taxon-name><tp:taxon-name-part taxon-name-part-type="genus" reg="Caulophacus">C.</tp:taxon-name-part> (<tp:taxon-name-part taxon-name-part-type="subgenus" reg="Caulophacus">C.</tp:taxon-name-part>) <tp:taxon-name-part taxon-name-part-type="species" reg="serpens">serpens</tp:taxon-name-part></tp:taxon-name> sp. nov. Since it cannot be assigned to any of the former species on the basis of morphology, it is thus clear that the form described here represents the holotype of a new species named <tp:taxon-name><tp:taxon-name-part taxon-name-part-type="genus" reg="Caulophacus">Caulophacus</tp:taxon-name-part> (<tp:taxon-name-part taxon-name-part-type="subgenus" reg="Caulophacus">Caulophacus</tp:taxon-name-part>) <tp:taxon-name-part taxon-name-part-type="species" reg="ramosus">ramosus</tp:taxon-name-part></tp:taxon-name> sp. nov.</p></tp:treatment-sec><tp:treatment-sec><!--Section generated to contain objects referenced in tp:taxon-treatment.--><table-wrap id="T7" position="float" orientation="portrait"><label>Table 7.</label><caption><p>Comparison of the key morphological characters that differentiate the 24 species of <tp:taxon-name><tp:taxon-name-part taxon-name-part-type="genus" reg="Caulophacus">Caulophacus</tp:taxon-name-part> (<tp:taxon-name-part taxon-name-part-type="subgenus" reg="Caulophacus">Caulophacus</tp:taxon-name-part>)</tp:taxon-name> from each other and from New Zealand specimens of <tp:taxon-name><tp:taxon-name-part taxon-name-part-type="genus" reg="Caulophacus">Caulophacus</tp:taxon-name-part> (<tp:taxon-name-part taxon-name-part-type="subgenus" reg="Caulophacus">Caulophacus</tp:taxon-name-part>) <tp:taxon-name-part taxon-name-part-type="species" reg="discohexaster">discohexaster</tp:taxon-name-part></tp:taxon-name> Tabachnick &amp; Lévi, 2004) (<named-content xmlns:xlink="http://www.w3.org/1999/xlink" content-type="dwc:institutional_code" xlink:type="simple">NIWA</named-content> 126342 and <named-content xmlns:xlink="http://www.w3.org/1999/xlink" content-type="dwc:institutional_code" xlink:type="simple">NIWA</named-content> 126343).</p></caption><table id="TID0E4PBK" rules="all"><tbody><tr><th rowspan="1" colspan="1">taxa</th><th rowspan="1" colspan="1">location</th><th rowspan="1" colspan="1">body shape differs radically</th><th rowspan="1" colspan="1">dermal pinule differs visually in shape</th><th rowspan="1" colspan="1">atrial pinule differs visually in shape</th><th rowspan="1" colspan="1">stalk pinule differs visually in shape</th><th rowspan="1" colspan="1">dermal pinule, 2 or more forms</th><th rowspan="1" colspan="1">dermal, atrial or stalk pinules mostly pentactins</th><th rowspan="1" colspan="1">dermal, atrial or stalk pinules exclusively pentactins</th><th rowspan="1" colspan="1">dermal pinule ray is much shorter</th><th rowspan="1" colspan="1">atrial pinule ray is much shorter</th><th rowspan="1" colspan="1">dermal and atrial pinules, basal rays of nearly smooth</th><th rowspan="1" colspan="1">choanosomal hexactins, some or all are centrally spined</th><th rowspan="1" colspan="1">hypodermal pentactins, some or all are centrally spined</th><th rowspan="1" colspan="1">hypodermal pentactins are very small</th><th rowspan="1" colspan="1">hypodermal pentactins of stalk, atrial pinules are mostly pentactins</th><th rowspan="1" colspan="1">hypodermal pentactins of stalk, some or all are centrally spined</th><th rowspan="1" colspan="1">hypoatrial pentactins tangential rays, some or all centrally spined</th><th rowspan="1" colspan="1">hypoatrial pentactins very small</th><th rowspan="1" colspan="1">microsclere hemidiscohexasters absent</th><th rowspan="1" colspan="1">microsclere discohexasters absent</th><th rowspan="1" colspan="1">microsclere discohexactins absent</th><th rowspan="1" colspan="1">microsclere discohexasters include thin-rayed forms</th><th rowspan="1" colspan="1">microsclere discohexasters in two or more forms</th><th rowspan="1" colspan="1">microsclere oxy-tipped forms present</th></tr><tr><td rowspan="1" colspan="1">
                        <italic><tp:taxon-name>
                            <tp:taxon-name-part taxon-name-part-type="genus" reg="Caulophacus"/>
                            <tp:taxon-name-part taxon-name-part-type="subgenus" reg="Caulophacus"/>
                            <tp:taxon-name-part taxon-name-part-type="species" reg="abyssalis">abyssalis</tp:taxon-name-part>
                          </tp:taxon-name></italic>
                      </td><td rowspan="1" colspan="1">Argentine Basin</td><td rowspan="1" colspan="1"/><td rowspan="1" colspan="1">x</td><td rowspan="1" colspan="1"/><td rowspan="1" colspan="1"/><td rowspan="1" colspan="1">x</td><td rowspan="1" colspan="1"/><td rowspan="1" colspan="1"/><td rowspan="1" colspan="1"/><td rowspan="1" colspan="1"/><td rowspan="1" colspan="1"/><td rowspan="1" colspan="1">x</td><td rowspan="1" colspan="1">x</td><td rowspan="1" colspan="1"/><td rowspan="1" colspan="1"/><td rowspan="1" colspan="1"/><td rowspan="1" colspan="1"/><td rowspan="1" colspan="1"/><td rowspan="1" colspan="1">x</td><td rowspan="1" colspan="1"/><td rowspan="1" colspan="1"/><td rowspan="1" colspan="1"/><td rowspan="1" colspan="1"/><td rowspan="1" colspan="1"/></tr><tr><td rowspan="1" colspan="1">
                        <italic><tp:taxon-name>
                            <tp:taxon-name-part taxon-name-part-type="genus" reg="Caulophacus"/>
                            <tp:taxon-name-part taxon-name-part-type="subgenus" reg="Caulophacus"/>
                            <tp:taxon-name-part taxon-name-part-type="species" reg="adakensis">adakensis</tp:taxon-name-part>
                          </tp:taxon-name></italic>
                      </td><td rowspan="1" colspan="1">Aleutian Islands</td><td rowspan="1" colspan="1"/><td rowspan="1" colspan="1"/><td rowspan="1" colspan="1"/><td rowspan="1" colspan="1"/><td rowspan="1" colspan="1"/><td rowspan="1" colspan="1"/><td rowspan="1" colspan="1"/><td rowspan="1" colspan="1"/><td rowspan="1" colspan="1"/><td rowspan="1" colspan="1"/><td rowspan="1" colspan="1">x</td><td rowspan="1" colspan="1">x</td><td rowspan="1" colspan="1"/><td rowspan="1" colspan="1"/><td rowspan="1" colspan="1"/><td rowspan="1" colspan="1">x</td><td rowspan="1" colspan="1"/><td rowspan="1" colspan="1"/><td rowspan="1" colspan="1"/><td rowspan="1" colspan="1"/><td rowspan="1" colspan="1"/><td rowspan="1" colspan="1"/><td rowspan="1" colspan="1"/></tr><tr><td rowspan="1" colspan="1">
                        <italic><tp:taxon-name>
                            <tp:taxon-name-part taxon-name-part-type="genus" reg="Caulophacus"/>
                            <tp:taxon-name-part taxon-name-part-type="subgenus" reg="Caulophacus"/>
                            <tp:taxon-name-part taxon-name-part-type="species" reg="agassizi">agassizi</tp:taxon-name-part>
                          </tp:taxon-name></italic>
                      </td><td rowspan="1" colspan="1">Gulf of Maine/Bay of Fundy</td><td rowspan="1" colspan="1"/><td rowspan="1" colspan="1">x</td><td rowspan="1" colspan="1">x</td><td rowspan="1" colspan="1"/><td rowspan="1" colspan="1"/><td rowspan="1" colspan="1">x</td><td rowspan="1" colspan="1"/><td rowspan="1" colspan="1"/><td rowspan="1" colspan="1"/><td rowspan="1" colspan="1"/><td rowspan="1" colspan="1">x</td><td rowspan="1" colspan="1">x</td><td rowspan="1" colspan="1"/><td rowspan="1" colspan="1"/><td rowspan="1" colspan="1"/><td rowspan="1" colspan="1">x</td><td rowspan="1" colspan="1"/><td rowspan="1" colspan="1">x</td><td rowspan="1" colspan="1"/><td rowspan="1" colspan="1"/><td rowspan="1" colspan="1"/><td rowspan="1" colspan="1"/><td rowspan="1" colspan="1"/></tr><tr><td rowspan="1" colspan="1">
                        <italic><tp:taxon-name>
                            <tp:taxon-name-part taxon-name-part-type="genus" reg="Caulophacus"/>
                            <tp:taxon-name-part taxon-name-part-type="subgenus" reg="Caulophacus"/>
                            <tp:taxon-name-part taxon-name-part-type="species" reg="antarcticus">antarcticus</tp:taxon-name-part>
                          </tp:taxon-name></italic>
                      </td><td rowspan="1" colspan="1">East Antarctic Wilkes Land</td><td rowspan="1" colspan="1"/><td rowspan="1" colspan="1">x</td><td rowspan="1" colspan="1">x</td><td rowspan="1" colspan="1"/><td rowspan="1" colspan="1"/><td rowspan="1" colspan="1">x</td><td rowspan="1" colspan="1"/><td rowspan="1" colspan="1"/><td rowspan="1" colspan="1"/><td rowspan="1" colspan="1"/><td rowspan="1" colspan="1"/><td rowspan="1" colspan="1"/><td rowspan="1" colspan="1">x</td><td rowspan="1" colspan="1"/><td rowspan="1" colspan="1"/><td rowspan="1" colspan="1"/><td rowspan="1" colspan="1">x</td><td rowspan="1" colspan="1"/><td rowspan="1" colspan="1">x</td><td rowspan="1" colspan="1"/><td rowspan="1" colspan="1"/><td rowspan="1" colspan="1"/><td rowspan="1" colspan="1"/></tr><tr><td rowspan="1" colspan="1">
                        <italic><tp:taxon-name>
                            <tp:taxon-name-part taxon-name-part-type="genus" reg="Caulophacus"/>
                            <tp:taxon-name-part taxon-name-part-type="subgenus" reg="Caulophacus"/>
                            <tp:taxon-name-part taxon-name-part-type="species" reg="arcticus">arcticus</tp:taxon-name-part>
                          </tp:taxon-name></italic>
                      </td><td rowspan="1" colspan="1">Greenland and Arctic Ocean</td><td rowspan="1" colspan="1"/><td rowspan="1" colspan="1">x</td><td rowspan="1" colspan="1">x</td><td rowspan="1" colspan="1"/><td rowspan="1" colspan="1"/><td rowspan="1" colspan="1"/><td rowspan="1" colspan="1"/><td rowspan="1" colspan="1">x</td><td rowspan="1" colspan="1"/><td rowspan="1" colspan="1"/><td rowspan="1" colspan="1"/><td rowspan="1" colspan="1">x</td><td rowspan="1" colspan="1"/><td rowspan="1" colspan="1">x</td><td rowspan="1" colspan="1"/><td rowspan="1" colspan="1">x</td><td rowspan="1" colspan="1"/><td rowspan="1" colspan="1"/><td rowspan="1" colspan="1"/><td rowspan="1" colspan="1"/><td rowspan="1" colspan="1">x</td><td rowspan="1" colspan="1"/><td rowspan="1" colspan="1"/></tr><tr><td rowspan="1" colspan="1">
                        <italic><tp:taxon-name>
                            <tp:taxon-name-part taxon-name-part-type="genus" reg="Caulophacus"/>
                            <tp:taxon-name-part taxon-name-part-type="subgenus" reg="Caulophacus"/>
                            <tp:taxon-name-part taxon-name-part-type="species" reg="basispinosus">basispinosus</tp:taxon-name-part>
                          </tp:taxon-name></italic>
                      </td><td rowspan="1" colspan="1">Indian Ocean</td><td rowspan="1" colspan="1"/><td rowspan="1" colspan="1"/><td rowspan="1" colspan="1"/><td rowspan="1" colspan="1"/><td rowspan="1" colspan="1"/><td rowspan="1" colspan="1">x</td><td rowspan="1" colspan="1"/><td rowspan="1" colspan="1"/><td rowspan="1" colspan="1"/><td rowspan="1" colspan="1"/><td rowspan="1" colspan="1">x</td><td rowspan="1" colspan="1">x</td><td rowspan="1" colspan="1"/><td rowspan="1" colspan="1"/><td rowspan="1" colspan="1"/><td rowspan="1" colspan="1">x</td><td rowspan="1" colspan="1"/><td rowspan="1" colspan="1">x</td><td rowspan="1" colspan="1">x</td><td rowspan="1" colspan="1"/><td rowspan="1" colspan="1"/><td rowspan="1" colspan="1"/><td rowspan="1" colspan="1">x</td></tr><tr><td rowspan="1" colspan="1">
                        <italic><tp:taxon-name>
                            <tp:taxon-name-part taxon-name-part-type="genus" reg="Caulophacus"/>
                            <tp:taxon-name-part taxon-name-part-type="subgenus" reg="Caulophacus"/>
                            <tp:taxon-name-part taxon-name-part-type="species" reg="chilense">chilense</tp:taxon-name-part>
                          </tp:taxon-name></italic>
                      </td><td rowspan="1" colspan="1">Central Chile</td><td rowspan="1" colspan="1">x</td><td rowspan="1" colspan="1"/><td rowspan="1" colspan="1"/><td rowspan="1" colspan="1"/><td rowspan="1" colspan="1"/><td rowspan="1" colspan="1"/><td rowspan="1" colspan="1"/><td rowspan="1" colspan="1"/><td rowspan="1" colspan="1"/><td rowspan="1" colspan="1"/><td rowspan="1" colspan="1">x</td><td rowspan="1" colspan="1">x</td><td rowspan="1" colspan="1"/><td rowspan="1" colspan="1"/><td rowspan="1" colspan="1"/><td rowspan="1" colspan="1">x</td><td rowspan="1" colspan="1"/><td rowspan="1" colspan="1"/><td rowspan="1" colspan="1"/><td rowspan="1" colspan="1"/><td rowspan="1" colspan="1">x</td><td rowspan="1" colspan="1"/><td rowspan="1" colspan="1">x</td></tr><tr><td rowspan="1" colspan="1">
                        <italic><tp:taxon-name>
                            <tp:taxon-name-part taxon-name-part-type="genus" reg="Caulophacus"/>
                            <tp:taxon-name-part taxon-name-part-type="subgenus" reg="Caulophacus"/>
                            <tp:taxon-name-part taxon-name-part-type="species" reg="cyanae">cyanae</tp:taxon-name-part>
                          </tp:taxon-name></italic>
                      </td><td rowspan="1" colspan="1">Mexican Tropical Pacific</td><td rowspan="1" colspan="1"/><td rowspan="1" colspan="1">x</td><td rowspan="1" colspan="1">x</td><td rowspan="1" colspan="1"/><td rowspan="1" colspan="1"/><td rowspan="1" colspan="1">x</td><td rowspan="1" colspan="1"/><td rowspan="1" colspan="1"/><td rowspan="1" colspan="1"/><td rowspan="1" colspan="1"/><td rowspan="1" colspan="1"/><td rowspan="1" colspan="1">x</td><td rowspan="1" colspan="1"/><td rowspan="1" colspan="1"/><td rowspan="1" colspan="1"/><td rowspan="1" colspan="1"/><td rowspan="1" colspan="1"/><td rowspan="1" colspan="1">x</td><td rowspan="1" colspan="1"/><td rowspan="1" colspan="1"/><td rowspan="1" colspan="1"/><td rowspan="1" colspan="1">x</td><td rowspan="1" colspan="1">x</td></tr><tr><td rowspan="1" colspan="1">
                        <italic><tp:taxon-name>
                            <tp:taxon-name-part taxon-name-part-type="genus" reg="Caulophacus"/>
                            <tp:taxon-name-part taxon-name-part-type="subgenus" reg="Caulophacus"/>
                            <tp:taxon-name-part taxon-name-part-type="species" reg="discohexactinus">discohexactinus</tp:taxon-name-part>
                          </tp:taxon-name></italic>
                      </td><td rowspan="1" colspan="1">Antarctica</td><td rowspan="1" colspan="1"/><td rowspan="1" colspan="1"/><td rowspan="1" colspan="1"/><td rowspan="1" colspan="1"/><td rowspan="1" colspan="1"/><td rowspan="1" colspan="1">x</td><td rowspan="1" colspan="1"/><td rowspan="1" colspan="1"/><td rowspan="1" colspan="1"/><td rowspan="1" colspan="1"/><td rowspan="1" colspan="1"/><td rowspan="1" colspan="1">x</td><td rowspan="1" colspan="1"/><td rowspan="1" colspan="1"/><td rowspan="1" colspan="1"/><td rowspan="1" colspan="1"/><td rowspan="1" colspan="1"/><td rowspan="1" colspan="1">x</td><td rowspan="1" colspan="1"/><td rowspan="1" colspan="1"/><td rowspan="1" colspan="1">x</td><td rowspan="1" colspan="1">x</td><td rowspan="1" colspan="1"/></tr><tr><td rowspan="1" colspan="1">
                        <italic><tp:taxon-name>
                            <tp:taxon-name-part taxon-name-part-type="genus" reg="Caulophacus"/>
                            <tp:taxon-name-part taxon-name-part-type="subgenus" reg="Caulophacus"/>
                            <tp:taxon-name-part taxon-name-part-type="species" reg="discohexaster">discohexaster</tp:taxon-name-part>
                          </tp:taxon-name></italic>
                      </td><td rowspan="1" colspan="1">New Caledonia</td><td rowspan="1" colspan="1"/><td rowspan="1" colspan="1">x</td><td rowspan="1" colspan="1"/><td rowspan="1" colspan="1"/><td rowspan="1" colspan="1"/><td rowspan="1" colspan="1"/><td rowspan="1" colspan="1"/><td rowspan="1" colspan="1"/><td rowspan="1" colspan="1"/><td rowspan="1" colspan="1"/><td rowspan="1" colspan="1"/><td rowspan="1" colspan="1"/><td rowspan="1" colspan="1"/><td rowspan="1" colspan="1"/><td rowspan="1" colspan="1"/><td rowspan="1" colspan="1"/><td rowspan="1" colspan="1"/><td rowspan="1" colspan="1"/><td rowspan="1" colspan="1"/><td rowspan="1" colspan="1"/><td rowspan="1" colspan="1"/><td rowspan="1" colspan="1"/><td rowspan="1" colspan="1"/></tr><tr><td rowspan="1" colspan="1">
                        <italic><tp:taxon-name>
                            <tp:taxon-name-part taxon-name-part-type="genus" reg="Caulophacus"/>
                            <tp:taxon-name-part taxon-name-part-type="subgenus" reg="Caulophacus"/>
                            <tp:taxon-name-part taxon-name-part-type="species" reg="elegans">elegans</tp:taxon-name-part>
                          </tp:taxon-name></italic>
                      </td><td rowspan="1" colspan="1">North Pacific</td><td rowspan="1" colspan="1"/><td rowspan="1" colspan="1">x</td><td rowspan="1" colspan="1">x</td><td rowspan="1" colspan="1"/><td rowspan="1" colspan="1"/><td rowspan="1" colspan="1"/><td rowspan="1" colspan="1"/><td rowspan="1" colspan="1"/><td rowspan="1" colspan="1"/><td rowspan="1" colspan="1">x</td><td rowspan="1" colspan="1"/><td rowspan="1" colspan="1">x</td><td rowspan="1" colspan="1"/><td rowspan="1" colspan="1"/><td rowspan="1" colspan="1"/><td rowspan="1" colspan="1"/><td rowspan="1" colspan="1"/><td rowspan="1" colspan="1"/><td rowspan="1" colspan="1"/><td rowspan="1" colspan="1"/><td rowspan="1" colspan="1"/><td rowspan="1" colspan="1"/><td rowspan="1" colspan="1"/></tr><tr><td rowspan="1" colspan="1">
                        <italic><tp:taxon-name>
                            <tp:taxon-name-part taxon-name-part-type="genus" reg="Caulophacus"/>
                            <tp:taxon-name-part taxon-name-part-type="subgenus" reg="Caulophacus"/>
                            <tp:taxon-name-part taxon-name-part-type="species" reg="galatheae">galatheae</tp:taxon-name-part>
                          </tp:taxon-name></italic>
                      </td><td rowspan="1" colspan="1">Indian Ocean</td><td rowspan="1" colspan="1"/><td rowspan="1" colspan="1"/><td rowspan="1" colspan="1"/><td rowspan="1" colspan="1"/><td rowspan="1" colspan="1"/><td rowspan="1" colspan="1"/><td rowspan="1" colspan="1"/><td rowspan="1" colspan="1">x</td><td rowspan="1" colspan="1"/><td rowspan="1" colspan="1"/><td rowspan="1" colspan="1"/><td rowspan="1" colspan="1">x</td><td rowspan="1" colspan="1"/><td rowspan="1" colspan="1"/><td rowspan="1" colspan="1"/><td rowspan="1" colspan="1"/><td rowspan="1" colspan="1"/><td rowspan="1" colspan="1">x</td><td rowspan="1" colspan="1">x</td><td rowspan="1" colspan="1"/><td rowspan="1" colspan="1"/><td rowspan="1" colspan="1"/><td rowspan="1" colspan="1">x</td></tr><tr><td rowspan="1" colspan="1">
                        <italic><tp:taxon-name>
                            <tp:taxon-name-part taxon-name-part-type="genus" reg="Caulophacus"/>
                            <tp:taxon-name-part taxon-name-part-type="subgenus" reg="Caulophacus"/>
                            <tp:taxon-name-part taxon-name-part-type="species" reg="hadalis">hadalis</tp:taxon-name-part>
                          </tp:taxon-name></italic>
                      </td><td rowspan="1" colspan="1">Southern Kermadec Ridge</td><td rowspan="1" colspan="1"/><td rowspan="1" colspan="1">x</td><td rowspan="1" colspan="1"/><td rowspan="1" colspan="1"/><td rowspan="1" colspan="1"/><td rowspan="1" colspan="1">x</td><td rowspan="1" colspan="1"/><td rowspan="1" colspan="1"/><td rowspan="1" colspan="1"/><td rowspan="1" colspan="1"/><td rowspan="1" colspan="1"/><td rowspan="1" colspan="1"/><td rowspan="1" colspan="1"/><td rowspan="1" colspan="1"/><td rowspan="1" colspan="1">x</td><td rowspan="1" colspan="1"/><td rowspan="1" colspan="1"/><td rowspan="1" colspan="1">x</td><td rowspan="1" colspan="1"/><td rowspan="1" colspan="1"/><td rowspan="1" colspan="1"/><td rowspan="1" colspan="1"/><td rowspan="1" colspan="1"/></tr><tr><td rowspan="1" colspan="1">
                        <italic><tp:taxon-name>
                            <tp:taxon-name-part taxon-name-part-type="genus" reg="Caulophacus"/>
                            <tp:taxon-name-part taxon-name-part-type="subgenus" reg="Caulophacus"/>
                            <tp:taxon-name-part taxon-name-part-type="species" reg="instabilis">instabilis</tp:taxon-name-part>
                          </tp:taxon-name></italic>
                      </td><td rowspan="1" colspan="1">South Orkney Islands</td><td rowspan="1" colspan="1"/><td rowspan="1" colspan="1"/><td rowspan="1" colspan="1"/><td rowspan="1" colspan="1">x</td><td rowspan="1" colspan="1"/><td rowspan="1" colspan="1"/><td rowspan="1" colspan="1"/><td rowspan="1" colspan="1"/><td rowspan="1" colspan="1"/><td rowspan="1" colspan="1"/><td rowspan="1" colspan="1"/><td rowspan="1" colspan="1">x</td><td rowspan="1" colspan="1"/><td rowspan="1" colspan="1"/><td rowspan="1" colspan="1"/><td rowspan="1" colspan="1"/><td rowspan="1" colspan="1"/><td rowspan="1" colspan="1">x</td><td rowspan="1" colspan="1"/><td rowspan="1" colspan="1"/><td rowspan="1" colspan="1"/><td rowspan="1" colspan="1"/><td rowspan="1" colspan="1"/></tr><tr><td rowspan="1" colspan="1">
                        <italic><tp:taxon-name>
                            <tp:taxon-name-part taxon-name-part-type="genus" reg="Caulophacus"/>
                            <tp:taxon-name-part taxon-name-part-type="subgenus" reg="Caulophacus"/>
                            <tp:taxon-name-part taxon-name-part-type="species" reg="latus">latus</tp:taxon-name-part>
                          </tp:taxon-name></italic>
                      </td><td rowspan="1" colspan="1">Crozet Islands</td><td rowspan="1" colspan="1"/><td rowspan="1" colspan="1">x</td><td rowspan="1" colspan="1">x</td><td rowspan="1" colspan="1"/><td rowspan="1" colspan="1"/><td rowspan="1" colspan="1"/><td rowspan="1" colspan="1"/><td rowspan="1" colspan="1">x</td><td rowspan="1" colspan="1"/><td rowspan="1" colspan="1"/><td rowspan="1" colspan="1"/><td rowspan="1" colspan="1">x</td><td rowspan="1" colspan="1"/><td rowspan="1" colspan="1"/><td rowspan="1" colspan="1"/><td rowspan="1" colspan="1"/><td rowspan="1" colspan="1"/><td rowspan="1" colspan="1"/><td rowspan="1" colspan="1"/><td rowspan="1" colspan="1"/><td rowspan="1" colspan="1">x</td><td rowspan="1" colspan="1"/><td rowspan="1" colspan="1">x</td></tr><tr><td rowspan="1" colspan="1">
                        <italic><tp:taxon-name>
                            <tp:taxon-name-part taxon-name-part-type="genus" reg="Caulophacus"/>
                            <tp:taxon-name-part taxon-name-part-type="subgenus" reg="Caulophacus"/>
                            <tp:taxon-name-part taxon-name-part-type="species" reg="oviformis">oviformis</tp:taxon-name-part>
                          </tp:taxon-name></italic>
                      </td><td rowspan="1" colspan="1">East Antarctica</td><td rowspan="1" colspan="1">x</td><td rowspan="1" colspan="1">x</td><td rowspan="1" colspan="1">x</td><td rowspan="1" colspan="1"/><td rowspan="1" colspan="1"/><td rowspan="1" colspan="1"/><td rowspan="1" colspan="1"/><td rowspan="1" colspan="1"/><td rowspan="1" colspan="1"/><td rowspan="1" colspan="1">x</td><td rowspan="1" colspan="1">x</td><td rowspan="1" colspan="1"/><td rowspan="1" colspan="1"/><td rowspan="1" colspan="1"/><td rowspan="1" colspan="1"/><td rowspan="1" colspan="1"/><td rowspan="1" colspan="1"/><td rowspan="1" colspan="1">x</td><td rowspan="1" colspan="1"/><td rowspan="1" colspan="1">x</td><td rowspan="1" colspan="1"/><td rowspan="1" colspan="1"/><td rowspan="1" colspan="1"/></tr><tr><td rowspan="1" colspan="1">
                        <italic><tp:taxon-name>
                            <tp:taxon-name-part taxon-name-part-type="genus" reg="Caulophacus"/>
                            <tp:taxon-name-part taxon-name-part-type="subgenus" reg="Caulophacus"/>
                            <tp:taxon-name-part taxon-name-part-type="species" reg="palmeri">palmeri</tp:taxon-name-part>
                          </tp:taxon-name></italic>
                      </td><td rowspan="1" colspan="1">Drake Passage</td><td rowspan="1" colspan="1"/><td rowspan="1" colspan="1"/><td rowspan="1" colspan="1"/><td rowspan="1" colspan="1"/><td rowspan="1" colspan="1"/><td rowspan="1" colspan="1"/><td rowspan="1" colspan="1"/><td rowspan="1" colspan="1"/><td rowspan="1" colspan="1">x</td><td rowspan="1" colspan="1"/><td rowspan="1" colspan="1"/><td rowspan="1" colspan="1"/><td rowspan="1" colspan="1"/><td rowspan="1" colspan="1"/><td rowspan="1" colspan="1"/><td rowspan="1" colspan="1"/><td rowspan="1" colspan="1"/><td rowspan="1" colspan="1">x</td><td rowspan="1" colspan="1"/><td rowspan="1" colspan="1">x</td><td rowspan="1" colspan="1"/><td rowspan="1" colspan="1"/><td rowspan="1" colspan="1"/></tr><tr><td rowspan="1" colspan="1">
                        <italic><tp:taxon-name>
                            <tp:taxon-name-part taxon-name-part-type="genus" reg="Caulophacus"/>
                            <tp:taxon-name-part taxon-name-part-type="subgenus" reg="Caulophacus"/>
                            <tp:taxon-name-part taxon-name-part-type="species" reg="pipetta">pipetta</tp:taxon-name-part>
                          </tp:taxon-name></italic>
                      </td><td rowspan="1" colspan="1">East Antarctica</td><td rowspan="1" colspan="1">x</td><td rowspan="1" colspan="1">x</td><td rowspan="1" colspan="1">x</td><td rowspan="1" colspan="1"/><td rowspan="1" colspan="1"/><td rowspan="1" colspan="1"/><td rowspan="1" colspan="1"/><td rowspan="1" colspan="1"/><td rowspan="1" colspan="1"/><td rowspan="1" colspan="1">x</td><td rowspan="1" colspan="1"/><td rowspan="1" colspan="1">x</td><td rowspan="1" colspan="1"/><td rowspan="1" colspan="1"/><td rowspan="1" colspan="1"/><td rowspan="1" colspan="1"/><td rowspan="1" colspan="1"/><td rowspan="1" colspan="1"/><td rowspan="1" colspan="1"/><td rowspan="1" colspan="1"/><td rowspan="1" colspan="1">x</td><td rowspan="1" colspan="1">x</td><td rowspan="1" colspan="1"/></tr><tr><td rowspan="1" colspan="1">
                        <italic><tp:taxon-name>
                            <tp:taxon-name-part taxon-name-part-type="genus" reg="Caulophacus"/>
                            <tp:taxon-name-part taxon-name-part-type="subgenus" reg="Caulophacus"/>
                            <tp:taxon-name-part taxon-name-part-type="species" reg="ramosus">ramosus</tp:taxon-name-part>
                          </tp:taxon-name></italic>
                      </td><td rowspan="1" colspan="1">Kermadec Trench</td><td rowspan="1" colspan="1"/><td rowspan="1" colspan="1"/><td rowspan="1" colspan="1"/><td rowspan="1" colspan="1"/><td rowspan="1" colspan="1"/><td rowspan="1" colspan="1"/><td rowspan="1" colspan="1">x</td><td rowspan="1" colspan="1"/><td rowspan="1" colspan="1"/><td rowspan="1" colspan="1"/><td rowspan="1" colspan="1"/><td rowspan="1" colspan="1"/><td rowspan="1" colspan="1"/><td rowspan="1" colspan="1">x</td><td rowspan="1" colspan="1"/><td rowspan="1" colspan="1"/><td rowspan="1" colspan="1"/><td rowspan="1" colspan="1"/><td rowspan="1" colspan="1"/><td rowspan="1" colspan="1"/><td rowspan="1" colspan="1"/><td rowspan="1" colspan="1"/><td rowspan="1" colspan="1"/></tr><tr><td rowspan="1" colspan="1">
                        <italic><tp:taxon-name>
                            <tp:taxon-name-part taxon-name-part-type="genus" reg="Caulophacus"/>
                            <tp:taxon-name-part taxon-name-part-type="subgenus" reg="Caulophacus"/>
                            <tp:taxon-name-part taxon-name-part-type="species" reg="schulzei">schulzei</tp:taxon-name-part>
                          </tp:taxon-name></italic>
                      </td><td rowspan="1" colspan="1">Panama Bight, Pacific Ocean</td><td rowspan="1" colspan="1"/><td rowspan="1" colspan="1"/><td rowspan="1" colspan="1"/><td rowspan="1" colspan="1">x</td><td rowspan="1" colspan="1"/><td rowspan="1" colspan="1"/><td rowspan="1" colspan="1"/><td rowspan="1" colspan="1"/><td rowspan="1" colspan="1"/><td rowspan="1" colspan="1">x</td><td rowspan="1" colspan="1"/><td rowspan="1" colspan="1">x</td><td rowspan="1" colspan="1"/><td rowspan="1" colspan="1"/><td rowspan="1" colspan="1"/><td rowspan="1" colspan="1">x</td><td rowspan="1" colspan="1"/><td rowspan="1" colspan="1"/><td rowspan="1" colspan="1"/><td rowspan="1" colspan="1"/><td rowspan="1" colspan="1">x</td><td rowspan="1" colspan="1">x</td><td rowspan="1" colspan="1"/></tr><tr><td rowspan="1" colspan="1">
                        <italic><tp:taxon-name>
                            <tp:taxon-name-part taxon-name-part-type="genus" reg="Caulophacus"/>
                            <tp:taxon-name-part taxon-name-part-type="subgenus" reg="Caulophacus"/>
                            <tp:taxon-name-part taxon-name-part-type="species" reg="serpens">serpens</tp:taxon-name-part>
                          </tp:taxon-name></italic>
                      </td><td rowspan="1" colspan="1">Kermadec Trench</td><td rowspan="1" colspan="1"/><td rowspan="1" colspan="1"/><td rowspan="1" colspan="1"/><td rowspan="1" colspan="1"/><td rowspan="1" colspan="1"/><td rowspan="1" colspan="1">x</td><td rowspan="1" colspan="1"/><td rowspan="1" colspan="1"/><td rowspan="1" colspan="1"/><td rowspan="1" colspan="1"/><td rowspan="1" colspan="1"/><td rowspan="1" colspan="1"/><td rowspan="1" colspan="1"/><td rowspan="1" colspan="1"/><td rowspan="1" colspan="1"/><td rowspan="1" colspan="1"/><td rowspan="1" colspan="1"/><td rowspan="1" colspan="1"/><td rowspan="1" colspan="1"/><td rowspan="1" colspan="1"/><td rowspan="1" colspan="1"/><td rowspan="1" colspan="1"/><td rowspan="1" colspan="1"/></tr><tr><td rowspan="1" colspan="1">
                        <italic><tp:taxon-name>
                            <tp:taxon-name-part taxon-name-part-type="genus" reg="Caulophacus"/>
                            <tp:taxon-name-part taxon-name-part-type="subgenus" reg="Caulophacus"/>
                            <tp:taxon-name-part taxon-name-part-type="species" reg="scotiae">scotiae</tp:taxon-name-part>
                          </tp:taxon-name></italic>
                      </td><td rowspan="1" colspan="1">Weddell Sea, Antarctica</td><td rowspan="1" colspan="1"/><td rowspan="1" colspan="1">x</td><td rowspan="1" colspan="1">x</td><td rowspan="1" colspan="1"/><td rowspan="1" colspan="1"/><td rowspan="1" colspan="1"/><td rowspan="1" colspan="1"/><td rowspan="1" colspan="1"/><td rowspan="1" colspan="1"/><td rowspan="1" colspan="1"/><td rowspan="1" colspan="1"/><td rowspan="1" colspan="1">x</td><td rowspan="1" colspan="1"/><td rowspan="1" colspan="1"/><td rowspan="1" colspan="1"/><td rowspan="1" colspan="1"/><td rowspan="1" colspan="1"/><td rowspan="1" colspan="1"/><td rowspan="1" colspan="1"/><td rowspan="1" colspan="1"/><td rowspan="1" colspan="1">x</td><td rowspan="1" colspan="1">x</td><td rowspan="1" colspan="1"/></tr><tr><td rowspan="1" colspan="1">
                        <italic><tp:taxon-name>
                            <tp:taxon-name-part taxon-name-part-type="genus" reg="Caulophacus"/>
                            <tp:taxon-name-part taxon-name-part-type="subgenus" reg="Caulophacus"/>
                            <tp:taxon-name-part taxon-name-part-type="species" reg="variens">variens</tp:taxon-name-part>
                          </tp:taxon-name></italic>
                      </td><td rowspan="1" colspan="1">Western Pacific Ocean</td><td rowspan="1" colspan="1"/><td rowspan="1" colspan="1">x</td><td rowspan="1" colspan="1">x</td><td rowspan="1" colspan="1"/><td rowspan="1" colspan="1"/><td rowspan="1" colspan="1"/><td rowspan="1" colspan="1"/><td rowspan="1" colspan="1"/><td rowspan="1" colspan="1"/><td rowspan="1" colspan="1"/><td rowspan="1" colspan="1">x</td><td rowspan="1" colspan="1"/><td rowspan="1" colspan="1"/><td rowspan="1" colspan="1"/><td rowspan="1" colspan="1"/><td rowspan="1" colspan="1"/><td rowspan="1" colspan="1"/><td rowspan="1" colspan="1">x</td><td rowspan="1" colspan="1"/><td rowspan="1" colspan="1"/><td rowspan="1" colspan="1">x</td><td rowspan="1" colspan="1">x</td><td rowspan="1" colspan="1"/></tr><tr><td rowspan="1" colspan="1">
                        <italic><tp:taxon-name>
                            <tp:taxon-name-part taxon-name-part-type="genus" reg="Caulophacus"/>
                            <tp:taxon-name-part taxon-name-part-type="subgenus" reg="Caulophacus"/>
                            <tp:taxon-name-part taxon-name-part-type="species" reg="wilsoni">wilsoni</tp:taxon-name-part>
                          </tp:taxon-name></italic>
                      </td><td rowspan="1" colspan="1">Eastern Pacific Ocean</td><td rowspan="1" colspan="1">x</td><td rowspan="1" colspan="1">x</td><td rowspan="1" colspan="1">x</td><td rowspan="1" colspan="1"/><td rowspan="1" colspan="1"/><td rowspan="1" colspan="1"/><td rowspan="1" colspan="1"/><td rowspan="1" colspan="1"/><td rowspan="1" colspan="1"/><td rowspan="1" colspan="1"/><td rowspan="1" colspan="1"/><td rowspan="1" colspan="1">x</td><td rowspan="1" colspan="1"/><td rowspan="1" colspan="1"/><td rowspan="1" colspan="1"/><td rowspan="1" colspan="1"/><td rowspan="1" colspan="1"/><td rowspan="1" colspan="1">x</td><td rowspan="1" colspan="1"/><td rowspan="1" colspan="1"/><td rowspan="1" colspan="1">x</td><td rowspan="1" colspan="1"/><td rowspan="1" colspan="1"/></tr></tbody></table><table-wrap-foot><fn><p>*Taxonomic authorities have been excluded from this column but are available from <xref ref-type="bibr" rid="B42">van Soest et al. (2021)</xref></p></fn></table-wrap-foot></table-wrap></tp:treatment-sec><ref-list><ref id="B42"><mixed-citation xmlns:xlink="http://www.w3.org/1999/xlink" xlink:type="simple"><person-group><name name-style="western"><surname>van Soest</surname><given-names>RWM</given-names></name><name name-style="western"><surname>Boury-Esnault</surname><given-names>N</given-names></name><name name-style="western"><surname>Hooper</surname><given-names>JNA</given-names></name><name name-style="western"><surname>Rützler</surname><given-names>K</given-names></name><name name-style="western"><surname>de Voogd</surname><given-names>NJ</given-names></name><name name-style="western"><surname>Alvarez</surname><given-names>B</given-names></name><name name-style="western"><surname>Hajdu</surname><given-names>E</given-names></name><name name-style="western"><surname>Pisera</surname><given-names>AB</given-names></name><name name-style="western"><surname>Manconi</surname><given-names>R</given-names></name><name name-style="western"><surname>Schönberg</surname><given-names>C</given-names></name><name name-style="western"><surname>Klautau</surname><given-names>M</given-names></name><name name-style="western"><surname>Kelly</surname><given-names>M</given-names></name><name name-style="western"><surname>Vacelet</surname><given-names>J</given-names></name><name name-style="western"><surname>Dohrmann</surname><given-names>M</given-names></name><name name-style="western"><surname>Díaz</surname><given-names>M-C</given-names></name><name name-style="western"><surname>Cárdenas</surname><given-names>P</given-names></name><name name-style="western"><surname>Carballo</surname><given-names>JL</given-names></name><name name-style="western"><surname>Ríos</surname><given-names>P</given-names></name><name name-style="western"><surname>Downey</surname><given-names>R</given-names></name><name name-style="western"><surname>Morrow</surname><given-names>CC</given-names></name></person-group> (<year>2021</year>) World <tp:taxon-name><tp:taxon-name-part taxon-name-part-type="phylum">Porifera</tp:taxon-name-part></tp:taxon-name> Database. <ext-link xlink:type="simple" ext-link-type="uri" xlink:href="http://www.marinespecies.org/porifera">http://www.marinespecies.org/porifera</ext-link></mixed-citation></ref></ref-list></tp:taxon-treatment>
